# Supplementary material for: High-order harmonic generation from a thin film crystal perturbed by a quasi-static terahertz field
Source: Nat Commun. 2023 May 5;14:2603. doi: 10.1038/s41467-023-38187-0 (PMC10163039; doi:10.1038/s41467-023-38187-0)
Supplement: Supplementary file 3 — Source Data [file 41467_2023_38187_MOESM3_ESM.zip]

Archive with 5 entries (5 files):
- raw data excel/Dataset 1_figure 2.xlsx
- raw data excel/Dataset 2_fugure 3.xlsx
- raw data excel/Dataset 3_figure 4.xlsx
- raw data excel/Dataset 4_figure 5.xlsx
- raw data excel/Dataset 5_figure 6.xlsx
