# Supplementary material for: High-order harmonic generation from a thin film crystal perturbed by a quasi-static terahertz field
Source: Nat Commun. 2023 May 5;14:2603. doi: 10.1038/s41467-023-38187-0 (PMC10163039; doi:10.1038/s41467-023-38187-0)
Supplement: Supplementary file 3 — Source Data [file 41467_2023_38187_MOESM3_ESM.zip › raw data excel/Dataset 1_figure 2.xlsx]

## Sheet: figure 2a, b
Energy (eV)	Yield (arb. U.)
	without THz	with THz
1.61078	0.00588705	0.00632897
1.61195	0.00565792	0.00756175
1.61311	0.00724868	0.00749419
1.61428	0.0075808	0.00518587
1.61544	0.00564914	0.00323884
1.61662	0.00167662	0.00200881
1.61779	0.00510081	0.00618356
1.61896	0.00554027	0.00636522
1.62013	0.00425917	0.00735448
1.62131	0.00101262	0.00516278
1.62249	0.00475394	0.00378324
1.62367	0.00614195	0.00408531
1.62485	0.00701094	0.00763138
1.62603	0.00643387	0.0081314
1.62722	0.00625746	0.00756278
1.6284	0.0063441	0.0102296
1.62959	0.0120745	0.0131663
1.63078	0.0121739	0.0125804
1.63197	0.0152681	0.015877
1.63317	0.0137381	0.0144383
1.63436	0.0181824	0.0164899
1.63556	0.0168822	0.0134041
1.63676	0.0174108	0.0165609
1.63796	0.0221414	0.0214148
1.63916	0.0285255	0.0273123
1.64036	0.0259969	0.0253212
1.64157	0.0316149	0.0308854
1.64278	0.0341511	0.0346791
1.64399	0.0391009	0.0385312
1.6452	0.0411766	0.0420239
1.64641	0.0507333	0.0509388
1.64763	0.0550936	0.0578873
1.64884	0.0635467	0.0613837
1.65006	0.0712861	0.0684584
1.65128	0.0777859	0.0751847
1.6525	0.0845871	0.0821397
1.65373	0.0927456	0.0891039
1.65495	0.101157	0.101002
1.65618	0.118042	0.112704
1.65741	0.131159	0.124617
1.65864	0.146002	0.141947
1.65987	0.161139	0.159498
1.66111	0.174369	0.176927
1.66235	0.190997	0.193001
1.66358	0.217561	0.214128
1.66482	0.237496	0.227083
1.66606	0.261523	0.255953
1.66731	0.280813	0.272705
1.66856	0.29548	0.297209
1.6698	0.323108	0.315588
1.67105	0.350357	0.338901
1.6723	0.374949	0.366655
1.67356	0.389958	0.387654
1.67481	0.429765	0.427207
1.67607	0.449736	0.455573
1.67733	0.482257	0.490344
1.67859	0.51569	0.516422
1.67985	0.543702	0.542599
1.68112	0.568648	0.560632
1.68238	0.60381	0.595887
1.68365	0.670195	0.663965
1.68492	0.686907	0.673682
1.68619	0.697775	0.687111
1.68747	0.735243	0.724503
1.68874	0.717901	0.710491
1.69002	0.73212	0.706937
1.6913	0.796671	0.79181
1.69258	0.836579	0.825578
1.69387	0.846973	0.857192
1.69515	0.873661	0.866809
1.69644	0.890404	0.895327
1.69773	0.912961	0.912734
1.69902	0.86045	0.862515
1.70032	0.9045	0.902358
1.70161	0.915615	0.911428
1.70291	0.913376	0.912088
1.70421	0.965987	0.955891
1.70551	0.934332	0.944474
1.70681	1	0.993832
1.70812	0.972319	0.958345
1.70943	0.986607	0.98233
1.71074	0.848272	0.841102
1.71205	0.880901	0.884338
1.71336	0.865724	0.86958
1.71468	0.870487	0.870565
1.71599	0.850763	0.848633
1.71731	0.847693	0.833824
1.71863	0.846338	0.840642
1.71996	0.828081	0.824681
1.72129	0.800812	0.789168
1.72261	0.750722	0.742155
1.72394	0.741306	0.741653
1.72527	0.728438	0.72885
1.72661	0.695933	0.680208
1.72794	0.688126	0.677204
1.72928	0.673605	0.655517
1.73062	0.627319	0.612322
1.73196	0.620196	0.600122
1.73331	0.595141	0.575251
1.73465	0.561719	0.547581
1.736	0.545049	0.536005
1.73735	0.50808	0.505426
1.73871	0.455528	0.457061
1.74006	0.447231	0.446176
1.74142	0.427559	0.42259
1.74278	0.393448	0.382877
1.74414	0.378018	0.375019
1.7455	0.370317	0.361693
1.74687	0.348905	0.34022
1.74823	0.331542	0.320024
1.7496	0.313458	0.311639
1.75097	0.294441	0.287789
1.75235	0.276278	0.267257
1.75373	0.273439	0.266137
1.7551	0.242779	0.233388
1.75648	0.22497	0.223372
1.75787	0.202612	0.201796
1.75925	0.200478	0.196863
1.76064	0.192484	0.188283
1.76203	0.162733	0.165171
1.76342	0.155805	0.157169
1.76481	0.144307	0.142319
1.76621	0.136688	0.133879
1.7676	0.126949	0.123672
1.769	0.117101	0.11528
1.77041	0.103829	0.103317
1.77181	0.0984104	0.0969547
1.77322	0.0959492	0.0920681
1.77463	0.0861512	0.0855322
1.77604	0.0763813	0.075109
1.77745	0.0683376	0.0698464
1.77887	0.0692381	0.0674315
1.78029	0.0631224	0.0599698
1.78171	0.0556662	0.0528179
1.78313	0.053133	0.0532411
1.78455	0.0497409	0.0469222
1.78598	0.0444927	0.0435221
1.78741	0.0398584	0.0398738
1.78884	0.0373989	0.0367181
1.79028	0.0364957	0.0344974
1.79171	0.0336666	0.0315797
1.79315	0.0299345	0.027912
1.79459	0.0257793	0.0255098
1.79603	0.0262762	0.023072
1.79748	0.021481	0.0230628
1.79893	0.0194571	0.0194824
1.80038	0.019163	0.0182433
1.80183	0.0183274	0.0164556
1.80329	0.0187739	0.0172828
1.80474	0.0151427	0.0146448
1.8062	0.014576	0.0133258
1.80767	0.0119557	0.0132089
1.80913	0.00952408	0.0101246
1.8106	0.0084019	0.00775733
1.81206	0.00951819	0.00864519
1.81354	0.0074508	0.00723664
1.81501	0.0059445	0.00605887
1.81649	0.00561961	0.00601676
1.81796	0.00581121	0.00605406
1.81945	0.00515352	0.00527228
1.82093	0.00518712	0.00410524
1.82242	0.00417253	0.00474958
1.8239	0.00262943	0.00357484
1.82539	0.00405815	0.00327159
1.82689	0.00474354	0.00312391
1.82838	0.0035304	0.0038587
1.82988	0.00246307	0.00268321
1.83138	0.0018339	0.00162389
1.83288	0.00107513	0.00123116
1.83439	0.00131676	0.000781296
1.8359	0.00265107	0.00220882
1.83741	0.000931567	0.0015138
1.83892	0.00178741	0.00268838
1.84044	0.00307566	0.0039413
1.84195	0.00193843	0.00166324
1.84347	0.00249195	0.00285345
1.845	0.00363552	0.00371733
1.84652	0.00287047	0.00159737
1.84805	0.00350601	0.00345805
1.84958	0.00316264	0.00359359
1.85111	0.00374061	0.00379319
1.85265	0.00474615	0.00428323
1.85419	0.00494554	0.00357336
1.85573	0.00687801	0.00478036
1.85727	0.0078282	0.00481754
1.85882	0.00778437	0.00536657
1.86036	0.0079986	0.00602025
1.86192	0.00943351	0.00778447
1.86347	0.0101254	0.00846492
1.86503	0.0103769	0.00928903
1.86659	0.0120309	0.0106393
1.86815	0.0123558	0.0107365
1.86971	0.0113699	0.00986576
1.87128	0.0113485	0.0104784
1.87284	0.0131858	0.0110003
1.87442	0.0130775	0.0102522
1.87599	0.0113241	0.0103141
1.87757	0.0122204	0.0108032
1.87915	0.0126267	0.0100429
1.88073	0.0134483	0.0111513
1.88232	0.0117544	0.0102703
1.8839	0.0111138	0.00839074
1.88549	0.0108463	0.00836738
1.88709	0.00951011	0.00775299
1.88868	0.00765264	0.00664699
1.89028	0.00929005	0.00683746
1.89188	0.00704326	0.00587625
1.89349	0.00673208	0.00592798
1.89509	0.00518133	0.00462488
1.8967	0.00421179	0.00408885
1.89831	0.00437965	0.0043751
1.89993	0.0046649	0.00400691
1.90155	0.00514169	0.00336135
1.90317	0.00329232	0.00199439
1.90479	0.00323705	0.00216706
1.90642	0.00277857	0.00218364
1.90805	0.00235989	0.00136104
1.90968	0.00169559	0.00137219
1.91131	0.00201778	0.000762273
1.91295	-0.000315578	-0.00101836
1.91459	0.00184554	0.00131378
1.91623	0.00147435	0.00132268
1.91787	0.00191047	0.00205298
1.91952	0.0017516	0.000582383
1.92118	0.000122046	0.000414955
1.92283	0.00127152	0.000868357
1.92449	0.000278635	0.000433432
1.92614	-0.000158946	-4.85667e-05
1.92781	-0.00021597	0.00026886
1.92947	0.000547793	0.000393795
1.93114	0.000120789	-0.000340407
1.93281	0.000835295	0.000146889
1.93448	-0.000240744	-0.000577786
1.93616	-0.000325534	-0.000408557
1.93784	0.000625948	0.00131951
1.93953	0.00072066	0.000977572
1.94121	0.00059987	0.00012606
1.9429	0.000221306	0.000872206
1.94459	0.000240414	0.000478663
1.94629	0.0007935	0.000962146
1.94798	-8.63344e-06	0.000224469
1.94968	-5.60195e-05	9.91114e-05
1.95139	-6.88268e-05	-0.000227989
1.95309	-0.000787979	-4.50887e-05
1.9548	-0.000507969	0.000855188
1.95652	-0.000372286	-1.28374e-05
1.95823	0.000121742	0.000544636
1.95995	-0.000688663	-0.000633229
1.96167	0.000276685	0.000519316
1.96339	-2.76199e-05	0.00046104
1.96512	-0.000273593	-0.00012089
1.96685	0.000184192	0.000175723
1.96858	-0.000175414	0.000200775
1.97032	-0.0026772	-0.00282488
1.97206	-0.000892934	-0.000235869
1.9738	-4.62497e-05	0.00112681
1.97555	0.000226642	0.00106186
1.9773	0.000234621	0.00163397
1.97905	-0.000464229	0.000790444
1.98081	0.000244228	0.00206863
1.98256	-0.000364651	0.00197328
1.98433	0.000676007	0.003301
1.98609	0.000170259	0.00255388
1.98786	-0.000536813	0.00321466
1.98963	0.000519307	0.00425997
1.9914	0.000212723	0.00497523
1.99318	0.000323669	0.0055601
1.99496	0.00109481	0.00727677
1.99674	0.000314297	0.0061442
1.99853	-0.000360898	0.00713185
2.00032	-0.000489207	0.00801768
2.00211	8.17291e-05	0.00948058
2.00391	-0.000668978	0.00986743
2.00571	-0.000679994	0.00976422
2.00751	-0.000418645	0.0122789
2.00932	-0.00062481	0.0146344
2.01112	0.0013061	0.0157076
2.01294	6.26607e-05	0.0148061
2.01475	8.07069e-06	0.0172027
2.01657	-3.42386e-05	0.0197355
2.01839	-8.44368e-05	0.0229346
2.02022	0.0005639	0.0261822
2.02205	-0.00101559	0.0263312
2.02388	-0.000561862	0.0273313
2.02572	-0.00010179	0.0299044
2.02756	-0.000663426	0.0312527
2.0294	-0.000338071	0.0317429
2.03124	-0.00043274	0.032785
2.03309	-0.000265512	0.0355668
2.03494	-7.51576e-05	0.036487
2.0368	-8.48919e-05	0.0376703
2.03866	-0.000520247	0.0390973
2.04052	-0.000239978	0.0417169
2.04238	-0.000555655	0.0410419
2.04425	0.000523281	0.0433069
2.04613	-0.00110334	0.0426467
2.04801	-0.000927524	0.0418674
2.04988	-8.77096e-05	0.0420714
2.05177	-9.72764e-06	0.0430331
2.05365	-0.000481605	0.0412976
2.05554	-0.000707511	0.0427085
2.05744	-0.00155947	0.0409292
2.05933	7.33878e-05	0.0396835
2.06123	-0.000341203	0.0380663
2.06314	0.000488733	0.0372399
2.06504	-0.000823934	0.0352409
2.06695	-0.0001687	0.0344761
2.06887	-0.000170301	0.0336986
2.07079	-0.000932058	0.0336687
2.07271	-0.000566205	0.0319992
2.07463	-0.000369159	0.0293957
2.07656	-0.000712255	0.0271588
2.07849	-0.000225602	0.0279159
2.08043	0.000539301	0.0256726
2.08237	4.91078e-05	0.024161
2.08431	0.000167787	0.0230433
2.08626	-0.00123253	0.0214611
2.08821	-8.45196e-05	0.021436
2.09016	-0.000281205	0.0192757
2.09212	-0.000404178	0.016605
2.09408	4.2957e-05	0.0162022
2.09605	0.000164049	0.014235
2.09802	-0.00141041	0.0154401
2.09999	-0.000601734	0.0151251
2.10197	-0.000116784	0.0138157
2.10394	-0.000445905	0.0121763
2.10593	-0.000288092	0.0108404
2.10792	-0.000407361	0.00914443
2.10991	0.000873899	0.00962392
2.1119	0.000369099	0.00857742
2.1139	-0.000945747	0.00679251
2.1159	0.000746385	0.00758825
2.11791	-0.000399875	0.00680152
2.11992	-0.000129394	0.00612888
2.12193	-0.00113141	0.00474028
2.12395	-0.000773417	0.0045461
2.12597	-0.000540001	0.00496511
2.128	-0.000392474	0.00450893
2.13003	0.00101452	0.0039642
2.13206	0.000726106	0.00332423
2.1341	0.000523309	0.00377826
2.13614	0.000175898	0.00292924
2.13818	-0.000628798	0.00240233
2.14023	-0.000772425	0.00220999
2.14228	-0.000558579	0.00278219
2.14434	-0.000963616	0.00178652
2.1464	-0.000471106	0.00189687
2.14846	0.000118881	0.00179386
2.15053	-0.000141675	0.00106964
2.1526	0.000305782	0.0017092
2.15468	-0.000848541	0.00184703
2.15676	0.000357426	0.00186812
2.15885	-0.00105088	-1.75732e-05
2.16093	0.000794528	0.00143646
2.16303	0.000533913	0.00137767
2.16512	0.000609754	0.00132259
2.16722	0.000545797	0.00130956
2.16933	0.000779689	0.00113821
2.17144	6.948e-05	0.00101788
2.17355	0.000421271	0.000896284
2.17567	-0.000700752	-0.000693831
2.17779	0.000673482	0.00111902
2.17992	-7.92816e-05	0.000641147
2.18204	-0.00011697	0.000388754
2.18418	-0.000140777	0.000425764
2.18632	-0.000255302	4.28359e-05
2.18846	0.00041042	0.000242832
2.1906	0.00128517	0.00124762
2.19275	0.000901093	0.00142233
2.19491	0.00119513	0.00198736
2.19707	0.000648143	0.000671897
2.19923	-0.000193044	-0.000589294
2.2014	0.0011036	0.000799389
2.20357	0.000401437	0.000600469
2.20574	0.00271698	0.00236684
2.20792	0.00292667	0.00264442
2.21011	0.00256206	0.00174717
2.2123	0.00264904	0.00103585
2.21449	0.00347718	0.00186719
2.21669	0.00309859	0.00269189
2.21889	0.00305751	0.00230561
2.21744	0.00250685	0.00299822
2.21964	0.00346605	0.00342449
2.22185	0.00246372	0.00209043
2.22406	0.00216078	0.00155643
2.22628	0.00261917	0.00119804
2.2285	0.00377662	0.00153374
2.23073	0.00302021	0.00208205
2.23296	0.00298953	0.00363836
2.23519	0.00381961	0.00493435
2.23743	0.00312483	0.000957083
2.23968	0.00244098	0.001445
2.24193	0.00270495	0.00222425
2.24418	0.00152051	0.000853764
2.24644	0.000162295	0.00015418
2.2487	0.000291544	0.00126336
2.25097	0.00248929	0.00192354
2.25324	1.61317e-05	0.000338765
2.25551	-3.21983e-05	0.000338082
2.25779	0.001928	0.00112467
2.26008	0.00173169	0.001411
2.26237	0.000768082	0.000552059
2.26466	0.00198818	0.00107793
2.26696	0.00163354	0.00108371
2.26927	0.00160636	0.0022664
2.27158	0.00142057	0.00232529
2.27389	0.00210672	0.00211464
2.27621	0.000529559	0.000252924
2.27853	0.00111217	0.00100175
2.28086	0.00135393	0.000928858
2.28319	0.00178322	0.00128047
2.28553	0.00275168	0.00287711
2.28787	0.00233923	0.00242529
2.29021	0.00352898	0.00292781
2.29256	0.00383341	0.0031166
2.29492	0.00470416	0.00477414
2.29728	0.00734049	0.00560237
2.29965	0.00863407	0.00665946
2.30202	0.0105868	0.00901041
2.3044	0.0106344	0.0118606
2.30678	0.0150991	0.0151607
2.30916	0.0193303	0.017203
2.31155	0.0240727	0.0206315
2.31395	0.0297589	0.028627
2.31635	0.0351086	0.0353452
2.31875	0.0438786	0.0442594
2.32116	0.0540256	0.0561462
2.32358	0.0655408	0.0656774
2.326	0.0801719	0.075532
2.32842	0.0938201	0.0939409
2.33085	0.116622	0.114753
2.33329	0.133295	0.136537
2.33573	0.162351	0.158335
2.33818	0.195231	0.190071
2.34063	0.224707	0.223526
2.34308	0.259951	0.253715
2.34555	0.304148	0.296913
2.34801	0.344697	0.329529
2.35048	0.382435	0.371539
2.35296	0.436033	0.432756
2.35544	0.491667	0.480957
2.35793	0.543279	0.533549
2.36042	0.589503	0.575854
2.36292	0.642041	0.623918
2.36542	0.676807	0.64833
2.36793	0.711052	0.69012
2.37044	0.785136	0.762128
2.37296	0.831694	0.809411
2.37549	0.860325	0.808873
2.37802	0.861183	0.830478
2.38055	0.918496	0.881404
2.38309	0.891071	0.866324
2.38564	0.896518	0.85618
2.38819	0.938277	0.890192
2.39075	0.930117	0.893198
2.39331	0.891501	0.849849
2.39588	0.855178	0.823716
2.39845	0.867151	0.832924
2.40103	0.828388	0.79449
2.40361	0.775084	0.742762
2.4062	0.751328	0.718369
2.4088	0.728676	0.690141
2.4114	0.668752	0.628053
2.41401	0.643086	0.603438
2.41662	0.625302	0.586687
2.41924	0.568787	0.535446
2.42186	0.522898	0.49775
2.42449	0.49022	0.461371
2.42713	0.451479	0.421956
2.42977	0.422365	0.402013
2.43242	0.383481	0.362925
2.43507	0.350201	0.324945
2.43773	0.320226	0.304191
2.44039	0.286137	0.266733
2.44306	0.272058	0.247495
2.44574	0.230372	0.214468
2.44842	0.205863	0.189414
2.4511	0.196183	0.18221
2.4538	0.172873	0.160407
2.4565	0.153288	0.145504
2.4592	0.135623	0.125101
2.46191	0.120778	0.112866
2.46463	0.105283	0.0985279
2.46735	0.0925391	0.0847496
2.47009	0.0852065	0.0759442
2.47282	0.0787364	0.0661996
2.47556	0.0662803	0.0593977
2.47831	0.0580794	0.0553391
2.48106	0.0494153	0.0470736
2.48382	0.0447585	0.0420769
2.48659	0.040321	0.0392348
2.48936	0.0351495	0.0320238
2.49213	0.0297898	0.0277392
2.49492	0.0263022	0.0262364
2.49771	0.024714	0.0205524
2.50051	0.0189215	0.0171858
2.50331	0.0193431	0.015102
2.50612	0.0151008	0.013086
2.50894	0.01346	0.00992096
2.51176	0.0104764	0.00936643
2.51459	0.00937128	0.00832859
2.51742	0.00809015	0.00807077
2.52026	0.00683406	0.00694366
2.52311	0.00653558	0.00560928
2.52596	0.00584051	0.00493555
2.52882	0.00480913	0.00445052
2.53169	0.00391654	0.00377598
2.53456	0.00392042	0.00357619
2.53745	0.00432493	0.00335818
2.54033	0.00372495	0.00266521
2.54322	0.00289975	0.00295673
2.54612	0.00303844	0.00273522
2.54903	0.00285504	0.00266597
2.55194	0.0037603	0.00170408
2.55486	0.00285456	0.00231502
2.55779	0.00225965	0.00236606
2.56072	0.00223575	0.0021608
2.56366	0.00237393	0.00237393
2.56661	0.00263578	0.00205765
2.56956	0.0017056	0.00176142
2.57252	0.00119427	0.000946754
2.57549	0.0021114	0.00135821
2.57846	0.00203878	0.00145363
2.58144	0.00158547	0.00145027
2.58443	0.0011649	0.00127526
2.58742	0.00064227	0.0011255
2.59042	0.000805556	0.000915404
2.59343	0.000724538	0.00124815
2.59309	0.000925704	0.0010536
2.5961	0.00178331	0.00174686
2.59912	0.00149426	0.00149729
2.60215	0.000653164	0.000955555
2.60519	0.000648624	0.000781365
2.60823	0.000948094	0.000686239
2.61128	0.000753702	0.000645601
2.61434	0.000101856	-0.000125822
2.61741	0.00117458	0.00124631
2.62048	0.000784203	0.000670896
2.62355	0.000589005	0.00097275
2.62664	-0.000181034	0.000549038
2.62974	2.66472e-05	0.000358257
2.63284	0.000844796	0.00084775
2.63594	0.000218069	0.000860488
2.63906	0.000881974	0.0018492
2.64218	0.000281565	0.00181551
2.64531	5.55947e-05	0.00185803
2.64845	0.000712263	0.00279067
2.6516	0.00084162	0.00387611
2.65475	0.000627539	0.00383205
2.65791	0.000110138	0.00467217
2.66107	0.000552272	0.00620511
2.66425	0.000441341	0.00779991
2.66743	0.000742448	0.0105554
2.67062	-0.000177992	0.0117475
2.67383	0.00030358	0.0165537
2.67703	-3.14282e-05	0.0186427
2.68024	0.000247973	0.0235147
2.68346	0.00036396	0.0269586
2.68669	0.000439672	0.0339257
2.68993	0.000271659	0.0385727
2.69317	0.000200431	0.0442076
2.69642	0.000439321	0.0500179
2.69969	0.000171371	0.0556786
2.70295	0.000395162	0.0579992
2.70623	0.000279579	0.0652566
2.70951	0.000253801	0.0719903
2.71281	0.000684433	0.0746199
2.7161	0.000391345	0.081941
2.71941	0.000634044	0.0855461
2.72273	0.000610405	0.0868654
2.72605	0.00050146	0.0915936
2.72938	0.000434272	0.0893637
2.73272	6.8546e-05	0.0875031
2.73607	0.000445827	0.0873712
2.73943	-0.00050476	0.0836318
2.74279	-2.72174e-05	0.0797117
2.74617	0.000363818	0.07581
2.74955	0.000297923	0.0732458
2.75293	0.000475504	0.0700423
2.75634	0.000242556	0.0659724
2.75974	0.000360248	0.0622368
2.76316	0.00015018	0.0568376
2.76658	0.000361145	0.0507208
2.77001	0.00313017	0.0464482
2.77345	0.00200441	0.0428992
2.7769	0.00105681	0.0390939
2.78036	8.21096e-05	0.0358316
2.78383	-6.07682e-05	0.0328307
2.7873	-2.63552e-05	0.028627
2.79078	6.83525e-05	0.0269151
2.79427	-0.000125874	0.022972
2.79778	8.89376e-05	0.0204086
2.80129	0.00046184	0.0190085
2.80481	0.000421641	0.018141
2.80833	0.000628278	0.0157044
2.81187	0.000191635	0.0134895
2.81542	1.03326e-05	0.0112883
2.81897	0.000667348	0.00994066
2.82253	0.00055772	0.00887725
2.8261	-8.7164e-05	0.00739612
2.82969	0.000143201	0.00683271
2.83328	0.000816217	0.00652974
2.83687	0.000147564	0.00488998
2.84048	0.00064459	0.0056059
2.8441	0.000217691	0.00438673
2.84773	0.000207038	0.00349944
2.85137	0.000410502	0.00344772
2.85501	0.00102238	0.0029315
2.85867	0.000633908	0.00264588
2.86233	0.000624789	0.00276657
2.866	0.000747827	0.00224348
2.86969	0.000967196	0.0016236
2.87338	0.000991993	0.00199391
2.87708	0.000964702	0.001452
2.88079	0.00116206	0.00127802
2.88451	0.00127965	0.00161433
2.88824	0.00188998	0.00172553
2.89199	0.00202218	0.0016721
2.89574	0.00175812	0.00161161
2.8995	0.00210915	0.0020239
2.90326	0.00292231	0.00221785
2.90704	0.00314974	0.00222662
2.91084	0.00176892	0.00160701
2.91463	0.00170888	0.00128467
2.91844	0.00164913	0.00140633
2.92226	0.00175512	0.00173354
2.92609	0.00176009	0.00123158
2.92993	0.00162907	0.0017364
2.93378	0.00198877	0.00166524
2.93764	0.00132869	0.00159206
2.94151	0.00168963	0.00173696
2.94539	0.00136891	0.00135711
2.94928	0.00173017	0.00156539
2.95318	0.0017843	0.00201673
2.95709	0.001803	0.00182407
2.96101	0.00226764	0.0018823
2.96494	0.00293242	0.0029627
2.96888	0.00403735	0.00360063
2.97284	0.00538428	0.0048074
2.9768	0.00744262	0.00707523
2.98078	0.0103633	0.0090336
2.98476	0.0148864	0.0133902
2.98875	0.0215078	0.0191674
2.99276	0.0284137	0.0252429
2.99677	0.0414587	0.0362034
3.0008	0.0575143	0.049806
3.00484	0.0774633	0.0698075
3.00889	0.110646	0.0958163
3.01295	0.145183	0.126265
3.01701	0.186391	0.163806
3.0211	0.232091	0.207156
3.02519	0.295934	0.26318
3.0293	0.370637	0.326168
3.03341	0.444852	0.398687
3.03753	0.532611	0.478159
3.04168	0.60515	0.546872
3.04582	0.678693	0.617729
3.04998	0.7516	0.68142
3.05415	0.779266	0.714976
3.05833	0.836161	0.76321
3.06253	0.86342	0.786904
3.06674	0.910139	0.830688
3.07095	0.922983	0.847319
3.07518	0.924436	0.844946
3.07942	0.904865	0.832049
3.08368	0.870189	0.796386
3.08794	0.81475	0.743822
3.09221	0.763091	0.691988
3.0965	0.729654	0.660871
3.1008	0.674241	0.608975
3.10512	0.597728	0.538192
3.10944	0.545727	0.49055
3.11377	0.463691	0.414511
3.11812	0.404787	0.361228
3.12248	0.363685	0.32555
3.12685	0.315591	0.283571
3.13124	0.27937	0.249175
3.13563	0.23478	0.208561
3.14004	0.204679	0.182074
3.14446	0.174443	0.154533
3.14889	0.139317	0.123984
3.15335	0.123451	0.110353
3.1578	0.105454	0.0936411
3.16227	0.0867404	0.0753909
3.16676	0.074563	0.0649994
3.17125	0.061631	0.0524956
3.17577	0.0516155	0.0447129
3.18029	0.0447295	0.0358403
3.18482	0.0394668	0.0300094
3.18937	0.0296179	0.0225546
3.19393	0.0216212	0.0197023
3.1985	0.0193218	0.0156692
3.2031	0.0172388	0.0132773
3.2077	0.0123418	0.00987624
3.21231	0.0106773	0.00894902
3.21693	0.00881053	0.00688737
3.22157	0.00696619	0.00576669
3.22623	0.00532119	0.00516972
3.2309	0.00492727	0.00402106
3.23558	0.00408376	0.00301001
3.24027	0.00347714	0.00273413
3.24498	0.00303343	0.00232952
3.2497	0.00313902	0.00201254
3.25444	0.00243005	0.00181722
3.25919	0.00199891	0.00137051
3.26395	0.00142994	0.00107438
3.26873	0.00127629	0.0012303
3.27352	0.00113881	0.00107766
3.27832	0.00101926	0.000958293
3.28315	0.000894691	0.000980171
3.28798	0.000901533	0.000928049
3.29283	0.000708153	0.00081768
3.29769	0.000489539	0.00094707
3.30256	0.000319139	0.000366071
3.30745	0.000613932	0.00077303
3.31237	0.000636372	0.000989083
3.31729	0.000427953	0.00108477
3.32222	0.000404421	0.00132643
3.32717	0.000427264	0.0020013
3.33213	0.000366981	0.00235126
3.33711	0.000612263	0.00354855
3.34211	0.000412454	0.00525008
3.34712	0.000440463	0.00703827
3.35214	0.000306125	0.00985614
3.35718	0.000356075	0.0150587
3.36223	0.000324214	0.020373
3.3673	0.000254619	0.0269679
3.37239	5.5811e-05	0.0319599
3.37749	0.000181287	0.0431177
3.3826	0.00021653	0.0516056
3.38773	-1.42727e-05	0.0583557
3.39288	-0.000167196	0.0652046
3.39804	0.000184421	0.0738482
3.40322	-9.01619e-05	0.0779741
3.40842	0.000199162	0.0806748
3.41362	0.00036021	0.083437
3.41885	-2.80281e-05	0.082979
3.42409	4.366e-05	0.0770267
3.42935	-2.08926e-05	0.0763172
3.43463	4.85996e-05	0.071372
3.43992	0.000316657	0.0641499
3.44522	0.000367434	0.0583098
3.45054	0.0002528	0.0531395
3.45588	4.62892e-05	0.0446314
3.46123	0.000148693	0.0400429
3.46661	0.00025387	0.0350851
3.472	0.000168155	0.0299026
3.47741	5.92639e-05	0.0247723
3.48283	-8.77754e-05	0.0227946
3.48827	0.000220437	0.0190283
3.49372	0.00017949	0.0154546
3.4992	0.000436453	0.0137775
3.50469	0.000385077	0.0112673
3.5102	0.000147897	0.00866942
3.51573	0.000294865	0.00713971
3.52127	0.000206417	0.0063081
3.52683	0.000414826	0.00478037
3.5324	0.000633403	0.00429598
3.538	0.000320608	0.00331731
3.54362	0.00043047	0.00271001
3.54925	0.000287696	0.00226743
3.5549	0.000615691	0.00198641
3.56056	0.000408617	0.00155856
3.56625	0.000264031	0.00124932
3.57195	0.000568102	0.00104954
3.57767	0.000310338	0.000908618
3.58341	0.000322101	0.000532583
3.58918	0.000325835	0.000750215
3.59495	0.000327957	0.000573529
3.60075	3.47433e-05	0.000366384
3.60656	0.000291218	0.000399835
3.61239	0.000324798	0.000232223
3.61824	0.000595886	0.000724134
3.62411	0.000366351	0.000319583
3.63001	0.000548519	0.000632429
3.63592	0.000641217	0.000754282
3.64185	0.000787336	0.000795055
3.6478	0.00144029	0.00124486
3.65376	0.00174233	0.00137117
3.65975	0.00234049	0.00225029
3.66575	0.00369047	0.00354876
3.67179	0.00662618	0.00512872
3.67783	0.0117042	0.00937607
3.6839	0.0188594	0.0150634
3.68998	0.0285764	0.0229883
3.69609	0.0440098	0.0350933
3.70221	0.0634503	0.0514441
3.70836	0.0880827	0.0717478
3.71453	0.119012	0.0966721
3.72072	0.153314	0.125876
3.72693	0.188858	0.155603
3.73316	0.228261	0.18868
3.73941	0.267712	0.222868
3.74568	0.288303	0.243881
3.75197	0.307843	0.259145
3.75828	0.32118	0.267557
3.76461	0.303094	0.25529
3.77098	0.289382	0.241124
3.77736	0.261473	0.220813
3.78376	0.237245	0.196776
3.79017	0.206192	0.17127
3.79662	0.178973	0.148884
3.80308	0.152149	0.124797
3.80957	0.122959	0.0989095
3.81607	0.102757	0.0827516
3.82261	0.0851576	0.0692871
3.82917	0.069599	0.0543065
3.83574	0.0550696	0.0441172
3.84234	0.0439478	0.0345752
3.84896	0.0335165	0.0263668
3.8556	0.0253945	0.0199539
3.86227	0.0195378	0.0151166
3.86896	0.0153352	0.0119196
3.87567	0.0123787	0.00859187
3.88242	0.00956725	0.00672546
3.88918	0.00701752	0.00499511
3.89596	0.00513961	0.00374746
3.90276	0.00407719	0.00268587
3.90959	0.00312257	0.00183925
3.91645	0.00223996	0.001419
3.92333	0.00172264	0.00112936
3.93023	0.00140774	0.000837751
3.93716	0.000898209	0.000651201
3.94412	0.000902937	0.000693656
3.9511	0.000533818	0.000542999
3.9581	0.000615576	0.000627339
3.96512	0.000567815	0.000489676
3.97217	0.000233588	0.000299771
3.97925	0.000320689	0.000256034
3.98635	0.000336298	0.000315682
3.99347	0.000387738	0.000607286
4.00063	0.000388912	0.000544989
4.00782	8.79563e-05	0.000475474
4.01502	0.000221008	0.000962781
4.02225	0.000545473	0.00206672
4.0295	0.000300129	0.00284996
4.03678	0.000341768	0.004639
4.04409	0.000194054	0.00719503
4.05143	9.97947e-05	0.0110086
4.05879	0.000299542	0.0170602
4.06618	0.000289786	0.0230219
4.07359	0.000213464	0.0287523
4.08105	0.00048561	0.0360409
4.08851	0.000404219	0.0409878
4.09601	0.000224558	0.0447128
4.10353	0.000286965	0.044966
4.11109	0.000204742	0.0427281
4.11867	0.00018347	0.0396331
4.12627	0.000388437	0.0362942
4.13391	0.000231243	0.0319847
4.14157	0.000269781	0.0272407
4.14927	0.000145095	0.0222744
4.15699	0.000213279	0.0189451
4.16475	0.000271509	0.0150652
4.17253	0.000246976	0.0125522
4.18034	0.000176925	0.00992886
4.18817	-5.60306e-05	0.00765168
4.19604	-3.95397e-05	0.00590653
4.20394	0.000126284	0.00481385
4.21186	0.000163898	0.00359306
4.21982	9.1989e-05	0.0024998
4.22781	0.000107679	0.00165872
4.23582	0.000398276	0.00163875
4.24387	0.000352429	0.00132559
4.25196	0.000347691	0.000855071
4.26007	0.000220006	0.000619402
4.26821	0.000203433	0.000409114
4.27638	0.000238485	0.000440021
4.28458	0.000134959	0.000371417
4.29281	0.000186663	0.00036666
4.30108	0.000430555	0.000555626
4.30938	0.000345103	0.000441027
4.31771	0.000486554	0.000493144
4.32607	0.000535003	0.000297589
4.33446	0.000561269	0.000422859
4.34289	0.0012832	0.000830497
4.35136	0.00167724	0.00136255
4.35985	0.00341252	0.00236226
4.36838	0.00602373	0.00444323
4.37694	0.0115408	0.00825
4.38553	0.0200998	0.0145968
4.39416	0.0313241	0.0230167
4.40282	0.0476069	0.0344712
4.41151	0.0687414	0.0506262
4.42024	0.0869298	0.0642427
4.429	0.108524	0.0795018
4.4378	0.127165	0.0924875
4.44664	0.132808	0.0972298
4.4555	0.127238	0.0953114
4.46442	0.11434	0.0875147
4.47336	0.100008	0.0761187
4.48234	0.0814672	0.0607231
4.49135	0.0661202	0.0476669
4.5004	0.0511917	0.0363206
4.50948	0.0386443	0.0276924
4.51861	0.0290659	0.0201969
4.52776	0.0210831	0.0146809
4.53696	0.0156809	0.0102507
4.54619	0.0106024	0.00696852
4.55546	0.00759632	0.00471427
4.56477	0.00492697	0.00305995
4.57412	0.00335768	0.00183885
4.5835	0.00259641	0.00138495
4.59293	0.00160057	0.000965779
4.60241	0.000959872	0.000464953
4.61191	0.000831738	0.000507321
4.62145	0.000386352	0.000323078
4.63103	0.000268278	0.000317924
4.64065	0.000275724	0.00017304
4.65031	0.000153386	0.000191259
4.66001	0.000331897	0.000441272
4.66975	0.000354926	0.000296711
4.67953	0.000302952	0.000363729
4.68935	9.40435e-05	0.000486047
4.69922	0.000115902	0.000532224
4.70913	0.000213287	0.000908549
4.71907	0.000174692	0.00161269
4.72906	0.000171208	0.00316232
4.73909	0.000229744	0.00554849
4.74917	0.000181563	0.00902279
4.75929	0.000324522	0.0135151
4.76947	0.00025023	0.0191498
4.77967	0.000258125	0.0223888
4.78992	0.000196336	0.0238985
4.80021	5.42054e-05	0.022792
4.81055	0.000127411	0.0202415
4.82093	0.000188532	0.0169908
4.83136	0.000194737	0.013714
4.84183	2.44553e-05	0.00985199
4.85234	0.000111312	0.00741613
4.86291	0.000244169	0.00583928
4.87352	0.000318971	0.00419834
4.88417	0.00017424	0.00274321
4.89487	5.81112e-05	0.00193049
4.90562	0.0001523	0.00130093
4.91642	0.000138925	0.000723426
4.92726	-2.27712e-05	0.000463858
4.93815	1.84726e-05	0.000288004
4.94909	7.10561e-05	0.000249114
4.96008	7.49029e-06	0.000189754
4.97112	0.000111856	0.000125941
4.98223	0.000221891	0.000212817
4.99336	0.000284955	0.000238968
5.00455	0.000213375	0.000170046
5.01579	0.000205909	0.0002523
5.02707	0.000233344	0.000312745
5.03841	0.000706563	0.000550893
5.0498	0.00121967	0.000694547
5.06124	0.00248188	0.00162901
5.07273	0.00506065	0.0033873
5.08428	0.00998431	0.00657831
5.09588	0.0164061	0.0101739
5.10753	0.0243624	0.0150378
5.11923	0.0312798	0.0200016
5.13099	0.0354437	0.0224789
5.1428	0.0360065	0.0227071
5.15467	0.0330482	0.0208233
5.16659	0.0264511	0.0163789
5.17857	0.018935	0.0115244
5.1906	0.0133299	0.00783609
5.20269	0.00895633	0.00514913
5.21483	0.00546475	0.00319316
5.22703	0.00356947	0.00176263
5.23929	0.00217732	0.00121062
5.25161	0.00131557	0.000824827
5.26398	0.000786963	0.000488434
5.27642	0.000732512	0.000383907
5.28891	0.000442118	0.000324269
5.30146	0.000351148	0.000150804
5.31409	0.000258122	5.36546e-05
5.32677	0.000272049	0.000226588
5.3395	0.000164463	6.8227e-05
5.35229	0.000148668	0.000133658
5.36514	0.000140843	0.000150091
5.37806	7.22075e-05	7.36234e-05
5.39104	-1.47948e-05	0.000160629
5.40408	-4.41703e-05	0.000416463
5.41719	0.000169548	0.00101799
5.43035	8.60992e-05	0.00194418
5.44359	0.000125067	0.00367462
5.45688	0.000208347	0.0055566
5.47025	0.000185434	0.00759527
5.48367	0.000108265	0.00831257
5.49717	-1.96496e-05	0.00765115
5.51073	2.42727e-05	0.00607627
5.52435	-6.23955e-05	0.00382357
5.53805	0.00011149	0.00288606
5.55181	0.000180025	0.00193975
5.56564	0.000159301	0.00120567
5.57955	0.000150616	0.000672182
5.59352	0.000191094	0.000453521
5.60756	0.000128278	0.000328835
5.62167	0.000157438	0.000241664
5.63585	2.64301e-05	0.000111522
5.6501	-0.000103263	1.9883e-05
5.66443	-2.55259e-06	5.87096e-05
5.67883	8.19041e-05	0.000213332
5.6933	6.94861e-05	7.76981e-05
5.70785	8.61012e-05	9.1129e-05
5.72247	0.000179452	0.00010567
5.73717	0.000235142	0.000112595
5.75194	0.000576794	0.000323054
5.76679	0.00148875	0.000772082
5.78171	0.00272878	0.00152089
5.79672	0.00504728	0.00274209
5.8118	0.00781629	0.00402696
5.82695	0.00925494	0.00445108
5.84219	0.00871421	0.00418913
5.85751	0.00620104	0.00292358
5.87291	0.00398455	0.00178747
5.88839	0.00206153	0.00099563
5.90395	0.00129585	0.000636762
5.9196	0.000667875	0.000222041
5.93533	0.000201685	5.46352e-05
5.95114	0.000233569	0.00014627
5.96703	0.000221975	7.0733e-05
5.98301	2.85998e-05	-1.14399e-05
5.99908	-3.18605e-05	-5.51869e-05
5.99908	-3.18605e-05	-5.51869e-05
6.01523	8.37511e-05	2.32013e-05
6.03147	0.000137896	7.71094e-05
6.0478	6.43778e-05	2.18325e-05
6.06422	6.12458e-05	4.73263e-05
6.08073	1.10752e-05	6.53438e-05
6.09732	8.81201e-06	0.000152558
6.11401	6.84686e-05	0.000358775
6.13079	8.38922e-05	0.000869973
6.14766	0.000157113	0.00124607
6.16463	7.38143e-05	0.00196335
6.18168	-3.21493e-06	0.00196486
6.19884	-1.49201e-05	0.00155169
6.21609	-7.52468e-05	0.00090773
6.23343	4.74266e-05	0.000538555
6.25087	2.67253e-05	0.000227951
6.26841	-8.28544e-05	5.31519e-05
6.28605	-4.92268e-05	6.06267e-05
6.30379	6.90454e-05	0.00010666
6.32163	-2.71551e-05	1.02472e-06
6.33957	4.07572e-05	3.36247e-05
6.35761	-3.5967e-05	-2.53289e-05
6.35761	-3.5967e-05	-2.53289e-05
6.37575	9.57027e-06	2.26664e-05
6.394	8.81456e-05	3.15521e-05
6.41236	3.83433e-05	2.8384e-05
6.43082	6.68398e-05	5.69376e-05
6.44938	0.00015014	7.77776e-05
6.46805	0.000304422	0.000225136
6.48684	0.000520657	0.000283198
6.50573	0.000698569	0.000296069
6.52473	0.000849375	0.000304928
6.54384	0.000670372	0.000260594
6.56307	0.000349388	5.08632e-05
6.5824	0.000159255	3.68603e-05
6.60186	8.73805e-05	4.74485e-05
6.62143	-1.49445e-05	1.82136e-05
6.64111	3.24975e-06	1.2999e-05
6.66091	-5.81483e-05	-7.15316e-05

## Sheet: figure 2c
Harmonic order	(Y0-Y)/Y0		Harmonic order	Y_2n/(Y_2n+1+Y_2n-1)
5	0.0027946		6	0.0486729
7	0.0525999		8	0.1123
9	0.105939		10	0.170604
11	0.184525		12	0.283991
13	0.280793		14	0.428794
15	0.399661		16	0.642019
17	0.517239		18	0.922472
19	0.612053
