# Supplementary material for: High-order harmonic generation from a thin film crystal perturbed by a quasi-static terahertz field
Source: Nat Commun. 2023 May 5;14:2603. doi: 10.1038/s41467-023-38187-0 (PMC10163039; doi:10.1038/s41467-023-38187-0)
Supplement: Supplementary file 3 — Source Data [file 41467_2023_38187_MOESM3_ESM.zip › raw data excel/Dataset 2_fugure 3.xlsx]

## Sheet: Panel_a_F_THz
Delay(ps)	F_THz(a.u.)
-0.187	-8.06e-05
-0.173	-7.958e-05
-0.16	-7.659e-05
-0.147	-7.354e-05
-0.133	-6.9e-05
-0.12	-6.647e-05
-0.107	-5.998e-05
-0.093	-5.612e-05
-0.08	-4.88e-05
-0.067	-4.202e-05
-0.053	-3.497e-05
-0.04	-2.888e-05
-0.027	-2.013e-05
-0.013	-1.187e-05
0	0
0.013	1.126e-05
0.027	2.048e-05
0.04	2.84e-05
0.053	3.668e-05
0.067	4.548e-05
0.08	5.382e-05
0.093	6.273e-05
0.107	7.022e-05
0.12	7.732e-05
0.133	8.34e-05
0.147	8.961e-05
0.16	9.407e-05
0.173	9.787e-05
0.187	0.0001007
0.2	0.0001028
0.213	0.000105
0.227	0.000104
0.24	0.0001044
0.253	0.000104
0.267	0.0001022
0.28	9.945e-05
0.293	9.72e-05
0.307	9.248e-05
0.32	8.971e-05
0.333	8.415e-05
0.347	7.93e-05
0.36	7.51e-05
0.373	6.91e-05
0.387	6.326e-05
0.4	5.871e-05
0.413	5.418e-05
0.427	5.024e-05
0.44	4.442e-05
0.453	4.14e-05
0.467	3.866e-05
0.48	3.562e-05
0.493	3.411e-05
0.507	3.048e-05

## Sheet: Panel_a_2D
time(ps)	Energy(HO)	Norm.Yield
-0.187	5.528	0.733
-0.187	5.532	0.053
-0.187	5.537	0.318
-0.187	5.542	0.364
-0.187	5.547	-0.167
-0.187	5.551	0.458
-0.187	5.556	-1
-0.187	5.561	-0.19
-0.187	5.566	0.217
-0.187	5.57	-0.133
-0.187	5.575	-0.429
-0.187	5.58	-1.625
-0.187	5.585	0.667
-0.187	5.589	0.222
-0.187	5.594	0.042
-0.187	5.599	0.167
-0.187	5.604	0.143
-0.187	5.609	-0.727
-0.187	5.614	0.118
-0.187	5.618	0.389
-0.187	5.623	0
-0.187	5.628	-0.176
-0.187	5.633	-0.018
-0.187	5.638	0.259
-0.187	5.643	0.533
-0.187	5.648	-0.095
-0.187	5.653	0.5
-0.187	5.658	-0.353
-0.187	5.663	0.304
-0.187	5.667	-1.667
-0.187	5.672	0.091
-0.187	5.677	0.45
-0.187	5.682	0.412
-0.187	5.687	-0.952
-0.187	5.692	0.111
-0.187	5.697	0.929
-0.187	5.702	0.412
-0.187	5.707	0.593
-0.187	5.712	-0.625
-0.187	5.717	0.455
-0.187	5.722	0.4
-0.187	5.727	0.286
-0.187	5.732	0.443
-0.187	5.737	0.263
-0.187	5.743	0.558
-0.187	5.748	0.37
-0.187	5.753	0.332
-0.187	5.758	0.484
-0.187	5.763	0.364
-0.187	5.768	0.381
-0.187	5.773	0.679
-0.187	5.778	0.686
-0.187	5.783	0.802
-0.187	5.789	0.634
-0.187	5.794	0.628
-0.187	5.799	0.761
-0.187	5.804	0.544
-0.187	5.809	0.795
-0.187	5.814	0.664
-0.187	5.82	0.656
-0.187	5.825	0.57
-0.187	5.83	0.664
-0.187	5.835	0.637
-0.187	5.841	0.714
-0.187	5.846	0.568
-0.187	5.851	0.612
-0.187	5.856	0.569
-0.187	5.862	0.622
-0.187	5.867	0.631
-0.187	5.872	0.65
-0.187	5.878	0.665
-0.187	5.883	0.627
-0.187	5.888	0.632
-0.187	5.894	0.653
-0.187	5.899	0.651
-0.187	5.904	0.615
-0.187	5.91	0.593
-0.187	5.915	0.61
-0.187	5.92	0.642
-0.187	5.926	0.612
-0.187	5.931	0.59
-0.187	5.937	0.579
-0.187	5.942	0.607
-0.187	5.947	0.601
-0.187	5.953	0.611
-0.187	5.958	0.592
-0.187	5.964	0.622
-0.187	5.969	0.62
-0.187	5.975	0.619
-0.187	5.98	0.613
-0.187	5.986	0.6
-0.187	5.991	0.623
-0.187	5.997	0.625
-0.187	6.002	0.607
-0.187	6.008	0.593
-0.187	6.014	0.597
-0.187	6.019	0.59
-0.187	6.025	0.58
-0.187	6.03	0.59
-0.187	6.036	0.597
-0.187	6.041	0.598
-0.187	6.047	0.58
-0.187	6.053	0.593
-0.187	6.058	0.594
-0.187	6.064	0.571
-0.187	6.07	0.608
-0.187	6.075	0.554
-0.187	6.081	0.601
-0.187	6.087	0.591
-0.187	6.092	0.587
-0.187	6.098	0.595
-0.187	6.104	0.565
-0.187	6.11	0.558
-0.187	6.115	0.523
-0.187	6.121	0.578
-0.187	6.127	0.591
-0.187	6.133	0.582
-0.187	6.138	0.543
-0.187	6.144	0.631
-0.187	6.15	0.628
-0.187	6.156	0.601
-0.187	6.162	0.521
-0.187	6.168	0.595
-0.187	6.173	0.59
-0.187	6.179	0.544
-0.187	6.185	0.58
-0.187	6.191	0.574
-0.187	6.197	0.719
-0.187	6.203	0.802
-0.187	6.209	0.582
-0.187	6.215	0.667
-0.187	6.221	0.532
-0.187	6.227	0.52
-0.187	6.233	0.522
-0.187	6.239	0.538
-0.187	6.245	0.736
-0.187	6.251	0.516
-0.187	6.257	0.645
-0.187	6.263	0.572
-0.187	6.269	0.471
-0.187	6.275	0.536
-0.187	6.281	0.557
-0.187	6.287	0.511
-0.187	6.293	0.526
-0.187	6.299	0.4
-0.187	6.305	0.49
-0.187	6.311	0.538
-0.187	6.317	0.654
-0.187	6.324	0.553
-0.187	6.33	0.442
-0.187	6.336	1
-0.187	6.342	0.521
-0.187	6.348	0.63
-0.187	6.354	0.559
-0.187	6.361	0.439
-0.187	6.367	0.497
-0.187	6.373	0.503
-0.187	6.379	0.708
-0.187	6.386	0.5
-0.187	6.392	0.534
-0.187	6.398	0.959
-0.187	6.405	0.527
-0.187	6.411	0.33
-0.187	6.417	0.765
-0.187	6.424	0.587
-0.187	6.43	0.597
-0.187	6.436	0.706
-0.187	6.443	0.745
-0.187	6.449	0.81
-0.187	6.455	0.679
-0.187	6.462	0.856
-0.187	6.468	0.714
-0.187	6.475	0.735
-0.187	6.481	0.849
-0.187	6.488	0.856
-0.187	6.494	0.814
-0.187	6.501	0.711
-0.187	6.507	0.831
-0.187	6.514	0.822
-0.187	6.52	0.787
-0.187	6.527	0.692
-0.187	6.533	0.757
-0.187	6.54	0.93
-0.187	6.546	0.942
-0.187	6.553	0.888
-0.187	6.56	0.965
-0.187	6.566	0.889
-0.187	6.573	0.71
-0.187	6.58	0.861
-0.187	6.586	0.832
-0.187	6.593	0.919
-0.187	6.6	0.745
-0.187	6.606	0.862
-0.187	6.613	0.794
-0.187	6.62	0.824
-0.187	6.627	0.873
-0.187	6.633	0.813
-0.187	6.64	0.872
-0.187	6.647	0.892
-0.187	6.654	0.949
-0.187	6.66	0.894
-0.187	6.667	0.955
-0.187	6.674	0.803
-0.187	6.681	0.975
-0.187	6.688	0.91
-0.187	6.695	0.892
-0.187	6.702	0.966
-0.187	6.709	0.954
-0.187	6.716	0.906
-0.187	6.722	0.832
-0.187	6.729	0.79
-0.187	6.736	0.926
-0.187	6.743	0.917
-0.187	6.75	0.931
-0.187	6.757	0.886
-0.187	6.764	0.853
-0.187	6.772	0.922
-0.187	6.779	0.936
-0.187	6.786	0.986
-0.187	6.793	0.939
-0.187	6.8	0.936
-0.187	6.807	1
-0.187	6.814	0.974
-0.187	6.821	0.941
-0.187	6.828	0.996
-0.187	6.836	0.997
-0.187	6.843	1
-0.187	6.85	0.973
-0.187	6.857	0.965
-0.187	6.864	0.998
-0.187	6.872	0.977
-0.187	6.879	0.992
-0.187	6.886	0.998
-0.187	6.894	0.986
-0.187	6.901	0.996
-0.187	6.908	0.989
-0.187	6.916	0.987
-0.187	6.923	0.995
-0.187	6.93	0.994
-0.187	6.938	0.991
-0.187	6.945	0.991
-0.187	6.953	0.99
-0.187	6.96	0.997
-0.187	6.967	0.989
-0.187	6.975	0.988
-0.187	6.982	0.988
-0.187	6.99	0.983
-0.187	6.997	0.99
-0.187	7.005	0.987
-0.187	7.013	0.99
-0.187	7.02	0.984
-0.187	7.028	0.98
-0.187	7.035	0.983
-0.187	7.043	0.979
-0.187	7.051	0.982
-0.187	7.058	0.98
-0.187	7.066	0.982
-0.187	7.074	0.978
-0.187	7.081	0.983
-0.187	7.089	0.982
-0.187	7.097	0.979
-0.187	7.105	0.985
-0.187	7.112	0.962
-0.187	7.12	0.957
-0.187	7.128	0.961
-0.187	7.136	0.947
-0.187	7.144	0.959
-0.187	7.151	0.962
-0.187	7.159	0.972
-0.187	7.167	0.963
-0.187	7.175	0.964
-0.187	7.183	0.953
-0.187	7.191	0.947
-0.187	7.199	0.953
-0.187	7.207	0.949
-0.187	7.215	0.943
-0.187	7.223	0.95
-0.187	7.231	0.959
-0.187	7.239	0.96
-0.187	7.247	0.973
-0.187	7.255	0.947
-0.187	7.263	0.926
-0.187	7.271	0.949
-0.187	7.28	0.971
-0.187	7.288	0.956
-0.187	7.296	0.951
-0.187	7.304	0.977
-0.187	7.312	0.915
-0.187	7.321	0.87
-0.187	7.329	0.853
-0.187	7.337	0.873
-0.187	7.345	0.94
-0.187	7.354	0.94
-0.187	7.362	0.863
-0.187	7.37	0.928
-0.187	7.379	0.92
-0.187	7.387	0.84
-0.187	7.395	0.766
-0.187	7.404	0.812
-0.187	7.412	0.898
-0.187	7.421	0.945
-0.187	7.429	0.834
-0.187	7.438	0.859
-0.187	7.446	0.99
-0.187	7.455	0.803
-0.187	7.463	0.894
-0.187	7.472	0.8
-0.187	7.481	0.765
-0.187	7.489	0.87
-0.187	7.498	0.849
-0.187	7.506	0.911
-0.187	7.515	0.819
-0.187	7.524	0.813
-0.187	7.533	0.832
-0.187	7.538	0.769
-0.187	7.546	0.568
-0.187	7.555	0.893
-0.187	7.564	0.831
-0.187	7.573	0.766
-0.187	7.582	0.799
-0.187	7.59	0.734
-0.187	7.599	0.789
-0.187	7.608	0.843
-0.187	7.617	0.777
-0.187	7.626	0.696
-0.187	7.635	0.594
-0.187	7.644	0.791
-0.187	7.653	0.832
-0.187	7.662	0.863
-0.187	7.671	0.783
-0.187	7.68	0.818
-0.187	7.689	0.657
-0.187	7.698	0.528
-0.187	7.707	0.622
-0.187	7.717	0.847
-0.187	7.726	0.892
-0.187	7.735	0.758
-0.187	7.744	0.817
-0.187	7.753	0.869
-0.187	7.763	0.789
-0.187	7.772	0.807
-0.187	7.781	0.713
-0.187	7.791	0.669
-0.187	7.8	0.658
-0.187	7.809	0.729
-0.187	7.819	0.745
-0.187	7.828	0.722
-0.187	7.838	0.701
-0.187	7.847	0.691
-0.187	7.857	0.7
-0.187	7.866	0.644
-0.187	7.876	0.633
-0.187	7.885	0.651
-0.187	7.895	0.633
-0.187	7.904	0.647
-0.187	7.914	0.649
-0.187	7.924	0.654
-0.187	7.933	0.649
-0.187	7.943	0.628
-0.187	7.953	0.627
-0.187	7.962	0.622
-0.187	7.972	0.609
-0.187	7.982	0.613
-0.187	7.992	0.603
-0.187	8.002	0.604
-0.187	8.011	0.59
-0.187	8.021	0.58
-0.187	8.031	0.579
-0.187	8.041	0.587
-0.187	8.051	0.584
-0.187	8.061	0.568
-0.187	8.071	0.568
-0.187	8.081	0.565
-0.187	8.091	0.553
-0.187	8.101	0.558
-0.187	8.111	0.557
-0.187	8.122	0.562
-0.187	8.132	0.542
-0.187	8.142	0.539
-0.187	8.152	0.579
-0.187	8.162	0.565
-0.187	8.173	0.567
-0.187	8.183	0.577
-0.187	8.193	0.555
-0.187	8.204	0.593
-0.187	8.214	0.652
-0.187	8.224	0.569
-0.187	8.235	0.615
-0.187	8.245	0.565
-0.187	8.256	0.553
-0.187	8.266	0.568
-0.187	8.277	0.632
-0.187	8.287	0.675
-0.187	8.298	0.613
-0.187	8.308	0.685
-0.187	8.319	0.727
-0.187	8.33	0.852
-0.187	8.34	0.79
-0.187	8.351	0.883
-0.187	8.362	0.806
-0.187	8.373	0.851
-0.187	8.383	0.878
-0.187	8.394	0.818
-0.187	8.405	0.67
-0.187	8.416	0.759
-0.187	8.427	0.776
-0.187	8.438	0.965
-0.187	8.449	0.966
-0.187	8.46	0.862
-0.187	8.471	0.796
-0.187	8.482	0.793
-0.187	8.493	0.83
-0.187	8.504	0.796
-0.187	8.515	0.814
-0.187	8.526	0.863
-0.187	8.538	0.865
-0.187	8.549	0.867
-0.187	8.56	0.833
-0.187	8.571	0.938
-0.187	8.583	0.873
-0.187	8.594	0.8
-0.187	8.605	0.876
-0.187	8.617	0.854
-0.187	8.628	0.88
-0.187	8.64	0.852
-0.187	8.651	0.898
-0.187	8.663	0.95
-0.187	8.674	0.885
-0.187	8.686	0.843
-0.187	8.698	0.95
-0.187	8.709	0.902
-0.187	8.721	0.905
-0.187	8.733	0.97
-0.187	8.744	0.915
-0.187	8.756	0.918
-0.187	8.768	0.952
-0.187	8.78	0.933
-0.187	8.792	0.941
-0.187	8.804	0.958
-0.187	8.815	0.957
-0.187	8.827	0.939
-0.187	8.839	0.96
-0.187	8.851	0.97
-0.187	8.864	0.967
-0.187	8.876	0.971
-0.187	8.888	0.972
-0.187	8.9	0.979
-0.187	8.912	0.977
-0.187	8.924	0.975
-0.187	8.937	0.979
-0.187	8.949	0.994
-0.187	8.961	0.993
-0.187	8.974	0.997
-0.187	8.986	0.995
-0.187	8.999	0.996
-0.187	9.011	0.995
-0.187	9.024	0.996
-0.187	9.036	0.994
-0.187	9.049	0.986
-0.187	9.061	0.963
-0.187	9.074	0.953
-0.187	9.087	0.947
-0.187	9.099	0.944
-0.187	9.112	0.936
-0.187	9.125	0.917
-0.187	9.138	0.874
-0.187	9.151	0.863
-0.187	9.163	0.851
-0.187	9.176	0.841
-0.187	9.189	0.84
-0.187	9.202	0.828
-0.187	9.215	0.804
-0.187	9.228	0.798
-0.187	9.242	0.823
-0.187	9.255	0.787
-0.187	9.268	0.819
-0.187	9.281	0.802
-0.187	9.294	0.809
-0.187	9.308	0.808
-0.187	9.321	0.828
-0.187	9.334	0.767
-0.187	9.348	0.791
-0.187	9.361	0.878
-0.187	9.375	0.977
-0.187	9.388	0.885
-0.187	9.402	0.909
-0.187	9.416	0.939
-0.187	9.429	0.927
-0.187	9.443	0.926
-0.187	9.457	0.845
-0.187	9.47	0.879
-0.187	9.484	0.87
-0.187	9.498	0.855
-0.187	9.512	0.852
-0.187	9.526	0.775
-0.187	9.54	0.86
-0.187	9.554	0.922
-0.187	9.568	0.927
-0.187	9.582	0.941
-0.187	9.596	0.756
-0.187	9.61	0.841
-0.187	9.625	0.831
-0.187	9.639	0.854
-0.187	9.653	0.298
-0.187	9.668	0.945
-0.187	9.682	0.879
-0.187	9.697	0.771
-0.187	9.711	0.89
-0.187	9.726	0.674
-0.187	9.74	0.668
-0.187	9.755	0.643
-0.187	9.769	0.637
-0.187	9.784	0.651
-0.187	9.799	0.693
-0.187	9.814	0.689
-0.187	9.828	0.641
-0.187	9.843	0.678
-0.187	9.858	0.668
-0.187	9.873	0.668
-0.187	9.888	0.669
-0.187	9.903	0.649
-0.187	9.918	0.645
-0.187	9.934	0.621
-0.187	9.949	0.623
-0.187	9.964	0.606
-0.187	9.979	0.602
-0.187	9.995	0.581
-0.187	10.01	0.591
-0.187	10.026	0.588
-0.187	10.041	0.582
-0.187	10.057	0.57
-0.187	10.072	0.569
-0.187	10.088	0.563
-0.187	10.103	0.55
-0.187	10.119	0.562
-0.187	10.135	0.589
-0.187	10.151	0.575
-0.187	10.167	0.557
-0.187	10.183	0.571
-0.187	10.199	0.583
-0.187	10.215	0.6
-0.187	10.231	0.632
-0.187	10.247	0.607
-0.187	10.263	0.512
-0.187	10.279	0.694
-0.187	10.295	0.705
-0.187	10.312	0.787
-0.187	10.328	0.802
-0.187	10.345	0.809
-0.187	10.361	0.92
-0.187	10.378	0.737
-0.187	10.394	0.83
-0.187	10.411	0.922
-0.187	10.428	0.886
-0.187	10.444	0.801
-0.187	10.461	0.836
-0.187	10.478	0.896
-0.187	10.495	0.833
-0.187	10.512	0.864
-0.187	10.529	0.827
-0.187	10.546	0.864
-0.187	10.563	0.871
-0.187	10.58	0.869
-0.187	10.598	0.84
-0.187	10.615	0.831
-0.187	10.632	0.975
-0.187	10.65	0.926
-0.187	10.667	0.931
-0.187	10.685	0.899
-0.187	10.702	0.905
-0.187	10.72	0.883
-0.187	10.738	0.935
-0.187	10.755	0.878
-0.187	10.773	0.879
-0.187	10.791	0.941
-0.187	10.809	0.932
-0.187	10.827	0.931
-0.187	10.845	0.935
-0.187	10.863	0.947
-0.187	10.881	0.941
-0.187	10.9	0.943
-0.187	10.918	0.936
-0.187	10.936	0.933
-0.187	10.955	0.955
-0.187	10.973	0.959
-0.187	10.992	0.963
-0.187	11.01	0.959
-0.187	11.029	0.95
-0.187	11.048	0.923
-0.187	11.067	0.89
-0.187	11.085	0.867
-0.187	11.104	0.859
-0.187	11.123	0.833
-0.187	11.142	0.83
-0.187	11.162	0.816
-0.187	11.181	0.808
-0.187	11.2	0.792
-0.187	11.219	0.78
-0.187	11.239	0.77
-0.187	11.258	0.744
-0.187	11.278	0.768
-0.187	11.297	0.76
-0.187	11.317	0.758
-0.187	11.337	0.754
-0.187	11.356	0.851
-0.187	11.376	0.788
-0.187	11.396	0.868
-0.187	11.416	0.992
-0.187	11.436	0.959
-0.187	11.457	0.866
-0.187	11.477	0.892
-0.187	11.497	0.821
-0.187	11.517	0.861
-0.187	11.538	0.807
-0.187	11.558	0.892
-0.187	11.579	0.882
-0.187	11.6	0.972
-0.187	11.62	0.831
-0.187	11.641	0.766
-0.187	11.662	0.72
-0.187	11.683	0.695
-0.187	11.704	0.767
-0.187	11.725	0.722
-0.187	11.746	0.823
-0.187	11.768	0.729
-0.187	11.789	0.773
-0.187	11.81	0.762
-0.187	11.832	0.702
-0.187	11.853	0.727
-0.187	11.875	0.702
-0.187	11.897	0.672
-0.187	11.919	0.644
-0.187	11.94	0.642
-0.187	11.962	0.64
-0.187	11.985	0.619
-0.187	12.007	0.599
-0.187	12.029	0.58
-0.187	12.051	0.58
-0.187	12.074	0.58
-0.187	12.096	0.584
-0.187	12.119	0.561
-0.187	12.141	0.539
-0.187	12.164	0.562
-0.187	12.187	0.527
-0.187	12.21	0.557
-0.187	12.233	0.616
-0.187	12.256	0.617
-0.187	12.279	0.7
-0.187	12.302	0.807
-0.187	12.325	0.798
-0.187	12.349	0.706
-0.187	12.372	0.947
-0.187	12.396	0.656
-0.187	12.419	0.67
-0.187	12.443	0.892
-0.187	12.467	0.741
-0.187	12.491	0.762
-0.187	12.515	0.83
-0.187	12.539	0.932
-0.187	12.563	0.88
-0.187	12.588	0.826
-0.187	12.612	0.756
-0.187	12.637	0.848
-0.187	12.661	0.999
-0.187	12.686	0.88
-0.187	12.711	0.798
-0.187	12.736	0.839
-0.187	12.761	0.863
-0.187	12.786	0.892
-0.187	12.811	0.938
-0.187	12.836	0.905
-0.187	12.862	0.894
-0.187	12.887	0.891
-0.187	12.913	0.912
-0.187	12.939	0.892
-0.187	12.964	0.898
-0.187	12.99	0.893
-0.187	13.016	0.891
-0.187	13.042	0.862
-0.187	13.069	0.857
-0.187	13.095	0.833
-0.187	13.121	0.825
-0.187	13.148	0.805
-0.187	13.174	0.791
-0.187	13.201	0.741
-0.187	13.228	0.736
-0.187	13.255	0.752
-0.187	13.282	0.72
-0.187	13.309	0.72
-0.187	13.337	0.728
-0.187	13.364	0.88
-0.187	13.392	0.886
-0.187	13.419	0.813
-0.187	13.447	0.779
-0.187	13.475	0.675
-0.187	13.503	0.775
-0.187	13.531	0.872
-0.187	13.559	0.882
-0.187	13.587	0.951
-0.187	13.616	0.591
-0.187	13.644	0.786
-0.187	13.673	0.764
-0.187	13.702	0.638
-0.187	13.731	0.667
-0.187	13.76	0.74
-0.187	13.789	0.694
-0.187	13.818	0.657
-0.187	13.848	0.695
-0.187	13.877	0.659
-0.187	13.907	0.653
-0.187	13.937	0.624
-0.187	13.967	0.595
-0.187	13.997	0.592
-0.187	14.027	0.585
-0.187	14.057	0.574
-0.187	14.088	0.585
-0.187	14.118	0.558
-0.187	14.149	0.544
-0.187	14.18	0.561
-0.187	14.211	0.616
-0.187	14.242	0.701
-0.187	14.273	0.841
-0.187	14.305	0.733
-0.187	14.336	0.705
-0.187	14.368	0.785
-0.187	14.4	0.643
-0.187	14.432	0.768
-0.187	14.464	0.799
-0.187	14.496	0.713
-0.187	14.529	0.737
-0.187	14.561	0.781
-0.187	14.594	0.787
-0.187	14.627	0.832
-0.187	14.66	0.791
-0.187	14.693	0.777
-0.187	14.726	0.783
-0.187	14.759	0.818
-0.187	14.793	0.9
-0.187	14.827	0.903
-0.187	14.861	0.876
-0.187	14.895	0.859
-0.187	14.929	0.868
-0.187	14.963	0.851
-0.187	14.998	0.835
-0.187	15.032	0.857
-0.187	15.067	0.813
-0.187	15.102	0.785
-0.187	15.137	0.735
-0.187	15.173	0.744
-0.187	15.208	0.755
-0.187	15.244	0.694
-0.187	15.28	0.724
-0.187	15.316	0.837
-0.187	15.352	0.76
-0.187	15.388	0.735
-0.187	15.425	0.764
-0.187	15.461	0.838
-0.187	15.498	0.831
-0.187	15.535	0.78
-0.187	15.572	0.731
-0.187	15.61	0.674
-0.187	15.647	0.745
-0.187	15.685	0.727
-0.187	15.723	0.754
-0.187	15.761	0.766
-0.187	15.799	0.671
-0.187	15.838	0.671
-0.187	15.877	0.643
-0.187	15.915	0.675
-0.187	15.954	0.642
-0.187	15.994	0.592
-0.187	16.033	0.584
-0.187	16.073	0.595
-0.187	16.113	0.585
-0.187	16.153	0.604
-0.187	16.193	0.637
-0.187	16.233	0.683
-0.187	16.274	0.728
-0.187	16.315	0.819
-0.187	16.356	0.853
-0.187	16.397	0.783
-0.187	16.438	0.709
-0.187	16.48	0.662
-0.187	16.522	0.758
-0.187	16.564	0.866
-0.187	16.606	0.814
-0.187	16.649	0.805
-0.187	16.692	0.728
-0.187	16.735	0.661
-0.187	16.778	0.789
-0.187	16.821	0.784
-0.187	16.865	0.819
-0.187	16.909	0.783
-0.187	16.953	0.802
-0.187	16.997	0.797
-0.187	17.042	0.804
-0.187	17.086	0.775
-0.187	17.131	0.756
-0.187	17.177	0.685
-0.187	17.222	0.707
-0.187	17.268	0.587
-0.187	17.314	0.685
-0.187	17.36	0.608
-0.187	17.406	0.649
-0.187	17.453	0.879
-0.187	17.5	0.784
-0.187	17.547	1
-0.187	17.595	0.889
-0.187	17.643	0.64
-0.187	17.691	0.662
-0.187	17.739	0.642
-0.187	17.787	0.63
-0.187	17.836	0.894
-0.187	17.885	0.743
-0.187	17.935	0.653
-0.187	17.984	0.621
-0.187	18.034	0.598
-0.187	18.084	0.57
-0.187	18.135	0.59
-0.187	18.185	0.588
-0.187	18.236	0.614
-0.187	18.288	0.789
-0.187	18.339	0.555
-0.187	18.391	0.66
-0.187	18.443	0.631
-0.187	18.496	0.697
-0.187	18.548	0.662
-0.187	18.602	0.549
-0.187	18.655	0.676
-0.187	18.709	0.95
-0.187	18.763	1
-0.187	18.817	0.713
-0.187	18.871	0.602
-0.187	18.926	0.729
-0.187	18.982	0.789
-0.187	19.037	0.766
-0.187	19.093	0.657
-0.187	19.149	0.695
-0.187	19.206	0.71
-0.187	19.263	0.532
-0.187	19.32	0.466
-0.187	19.378	0.529
-0.187	19.435	0.548
-0.187	19.494	0.665
-0.187	19.552	0.67
-0.187	19.611	0.725
-0.187	19.671	0.871
-0.187	19.73	1
-0.187	19.79	0.741
-0.187	19.851	0.815
-0.187	19.912	0.896
-0.187	19.973	0.862
-0.187	20.034	0.739
-0.187	20.096	0.801
-0.187	20.158	0.661
-0.187	20.221	0.602
-0.187	20.284	0.573
-0.187	20.348	0.607
-0.187	20.411	0.665
-0.187	20.476	0.973
-0.187	20.54	0.568
-0.187	20.605	0.445
-0.187	20.671	0.911
-0.187	20.737	0.912
-0.187	20.803	0.708
-0.173	5.528	-0.067
-0.173	5.532	0.789
-0.173	5.537	0.182
-0.173	5.542	0.409
-0.173	5.547	-0.389
-0.173	5.551	0.708
-0.173	5.556	-0.714
-0.173	5.561	-0.048
-0.173	5.566	0.348
-0.173	5.57	0.733
-0.173	5.575	-0.048
-0.173	5.58	-1
-0.173	5.585	0.524
-0.173	5.589	0.556
-0.173	5.594	0.542
-0.173	5.599	-0.167
-0.173	5.604	0
-0.173	5.609	-1.091
-0.173	5.614	0.294
-0.173	5.618	0.167
-0.173	5.623	0.4
-0.173	5.628	0.235
-0.173	5.633	-0.036
-0.173	5.638	0.165
-0.173	5.643	0.933
-0.173	5.648	-0.19
-0.173	5.653	-0.25
-0.173	5.658	0.412
-0.173	5.663	0.478
-0.173	5.667	-0.333
-0.173	5.672	0.455
-0.173	5.677	-0.25
-0.173	5.682	0
-0.173	5.687	0
-0.173	5.692	0.278
-0.173	5.697	0.214
-0.173	5.702	0.382
-0.173	5.707	0.741
-0.173	5.712	-0.688
-0.173	5.717	0.318
-0.173	5.722	-0.067
-0.173	5.727	0.071
-0.173	5.732	0.371
-0.173	5.737	0.286
-0.173	5.743	0.348
-0.173	5.748	0.336
-0.173	5.753	0.552
-0.173	5.758	0.516
-0.173	5.763	0.336
-0.173	5.768	0.415
-0.173	5.773	0.358
-0.173	5.778	0.396
-0.173	5.783	0.399
-0.173	5.789	0.305
-0.173	5.794	0.546
-0.173	5.799	0.543
-0.173	5.804	0.649
-0.173	5.809	0.846
-0.173	5.814	0.558
-0.173	5.82	0.507
-0.173	5.825	0.626
-0.173	5.83	0.595
-0.173	5.835	0.654
-0.173	5.841	0.661
-0.173	5.846	0.605
-0.173	5.851	0.62
-0.173	5.856	0.606
-0.173	5.862	0.702
-0.173	5.867	0.692
-0.173	5.872	0.592
-0.173	5.878	0.622
-0.173	5.883	0.616
-0.173	5.888	0.606
-0.173	5.894	0.655
-0.173	5.899	0.554
-0.173	5.904	0.591
-0.173	5.91	0.634
-0.173	5.915	0.621
-0.173	5.92	0.6
-0.173	5.926	0.597
-0.173	5.931	0.596
-0.173	5.937	0.575
-0.173	5.942	0.57
-0.173	5.947	0.58
-0.173	5.953	0.607
-0.173	5.958	0.628
-0.173	5.964	0.596
-0.173	5.969	0.6
-0.173	5.975	0.573
-0.173	5.98	0.596
-0.173	5.986	0.605
-0.173	5.991	0.606
-0.173	5.997	0.593
-0.173	6.002	0.581
-0.173	6.008	0.591
-0.173	6.014	0.585
-0.173	6.019	0.585
-0.173	6.025	0.586
-0.173	6.03	0.588
-0.173	6.036	0.573
-0.173	6.041	0.578
-0.173	6.047	0.561
-0.173	6.053	0.577
-0.173	6.058	0.576
-0.173	6.064	0.552
-0.173	6.07	0.541
-0.173	6.075	0.544
-0.173	6.081	0.555
-0.173	6.087	0.578
-0.173	6.092	0.496
-0.173	6.098	0.57
-0.173	6.104	0.552
-0.173	6.11	0.548
-0.173	6.115	0.566
-0.173	6.121	0.582
-0.173	6.127	0.57
-0.173	6.133	0.519
-0.173	6.138	0.535
-0.173	6.144	0.55
-0.173	6.15	0.514
-0.173	6.156	0.588
-0.173	6.162	0.608
-0.173	6.168	0.541
-0.173	6.173	0.587
-0.173	6.179	0.524
-0.173	6.185	0.542
-0.173	6.191	0.526
-0.173	6.197	0.591
-0.173	6.203	0.64
-0.173	6.209	0.565
-0.173	6.215	0.606
-0.173	6.221	0.522
-0.173	6.227	0.518
-0.173	6.233	0.505
-0.173	6.239	0.682
-0.173	6.245	0.628
-0.173	6.251	0.505
-0.173	6.257	0.537
-0.173	6.263	0.586
-0.173	6.269	0.295
-0.173	6.275	0.586
-0.173	6.281	0.537
-0.173	6.287	0.115
-0.173	6.293	0.516
-0.173	6.299	0.714
-0.173	6.305	0.356
-0.173	6.311	0.716
-0.173	6.317	0.541
-0.173	6.324	0.121
-0.173	6.33	0.288
-0.173	6.336	0.545
-0.173	6.342	0.222
-0.173	6.348	0.538
-0.173	6.354	0.462
-0.173	6.361	0.655
-0.173	6.367	0.441
-0.173	6.373	0.574
-0.173	6.379	0.833
-0.173	6.386	0.506
-0.173	6.392	0.794
-0.173	6.398	0.755
-0.173	6.405	0.588
-0.173	6.411	0.66
-0.173	6.417	0.652
-0.173	6.424	0.492
-0.173	6.43	0.536
-0.173	6.436	0.638
-0.173	6.443	0.678
-0.173	6.449	0.752
-0.173	6.455	0.805
-0.173	6.462	0.845
-0.173	6.468	0.757
-0.173	6.475	0.789
-0.173	6.481	0.783
-0.173	6.488	0.748
-0.173	6.494	0.75
-0.173	6.501	0.846
-0.173	6.507	0.862
-0.173	6.514	1
-0.173	6.52	1
-0.173	6.527	1
-0.173	6.533	0.927
-0.173	6.54	0.847
-0.173	6.546	0.877
-0.173	6.553	0.886
-0.173	6.56	0.813
-0.173	6.566	0.921
-0.173	6.573	0.819
-0.173	6.58	0.724
-0.173	6.586	0.798
-0.173	6.593	1
-0.173	6.6	0.672
-0.173	6.606	0.74
-0.173	6.613	0.821
-0.173	6.62	0.901
-0.173	6.627	0.931
-0.173	6.633	0.908
-0.173	6.64	0.911
-0.173	6.647	0.973
-0.173	6.654	0.911
-0.173	6.66	0.845
-0.173	6.667	0.811
-0.173	6.674	0.723
-0.173	6.681	0.782
-0.173	6.688	0.881
-0.173	6.695	0.854
-0.173	6.702	0.838
-0.173	6.709	0.873
-0.173	6.716	0.997
-0.173	6.722	0.994
-0.173	6.729	0.817
-0.173	6.736	0.908
-0.173	6.743	0.929
-0.173	6.75	0.876
-0.173	6.757	0.915
-0.173	6.764	0.851
-0.173	6.772	0.899
-0.173	6.779	0.927
-0.173	6.786	0.876
-0.173	6.793	0.908
-0.173	6.8	0.915
-0.173	6.807	0.922
-0.173	6.814	0.944
-0.173	6.821	0.967
-0.173	6.828	0.943
-0.173	6.836	0.935
-0.173	6.843	0.94
-0.173	6.85	0.945
-0.173	6.857	0.926
-0.173	6.864	0.952
-0.173	6.872	0.96
-0.173	6.879	0.979
-0.173	6.886	0.982
-0.173	6.894	0.984
-0.173	6.901	0.969
-0.173	6.908	0.967
-0.173	6.916	0.981
-0.173	6.923	0.987
-0.173	6.93	0.992
-0.173	6.938	0.995
-0.173	6.945	0.994
-0.173	6.953	0.995
-0.173	6.96	0.993
-0.173	6.967	0.995
-0.173	6.975	0.997
-0.173	6.982	0.995
-0.173	6.99	0.989
-0.173	6.997	0.992
-0.173	7.005	0.994
-0.173	7.013	0.999
-0.173	7.02	0.995
-0.173	7.028	0.995
-0.173	7.035	0.991
-0.173	7.043	0.991
-0.173	7.051	0.995
-0.173	7.058	0.99
-0.173	7.066	0.997
-0.173	7.074	0.995
-0.173	7.081	0.997
-0.173	7.089	0.995
-0.173	7.097	0.991
-0.173	7.105	0.997
-0.173	7.112	0.985
-0.173	7.12	0.984
-0.173	7.128	0.989
-0.173	7.136	0.98
-0.173	7.144	0.991
-0.173	7.151	0.99
-0.173	7.159	0.977
-0.173	7.167	0.993
-0.173	7.175	0.983
-0.173	7.183	0.979
-0.173	7.191	0.963
-0.173	7.199	0.968
-0.173	7.207	0.972
-0.173	7.215	0.954
-0.173	7.223	0.958
-0.173	7.231	0.961
-0.173	7.239	0.944
-0.173	7.247	0.977
-0.173	7.255	0.954
-0.173	7.263	0.965
-0.173	7.271	0.97
-0.173	7.28	0.989
-0.173	7.288	0.988
-0.173	7.296	0.991
-0.173	7.304	0.98
-0.173	7.312	0.953
-0.173	7.321	0.975
-0.173	7.329	0.908
-0.173	7.337	0.924
-0.173	7.345	0.92
-0.173	7.354	0.936
-0.173	7.362	0.967
-0.173	7.37	0.869
-0.173	7.379	0.938
-0.173	7.387	0.826
-0.173	7.395	0.822
-0.173	7.404	0.98
-0.173	7.412	0.91
-0.173	7.421	0.787
-0.173	7.429	0.776
-0.173	7.438	0.776
-0.173	7.446	0.767
-0.173	7.455	0.712
-0.173	7.463	0.927
-0.173	7.472	0.91
-0.173	7.481	0.769
-0.173	7.489	0.787
-0.173	7.498	0.74
-0.173	7.506	0.866
-0.173	7.515	0.828
-0.173	7.524	0.805
-0.173	7.533	0.723
-0.173	7.538	0.385
-0.173	7.546	0.795
-0.173	7.555	0.714
-0.173	7.564	0.761
-0.173	7.573	0.643
-0.173	7.582	0.718
-0.173	7.59	0.719
-0.173	7.599	0.761
-0.173	7.608	0.795
-0.173	7.617	0.749
-0.173	7.626	0.823
-0.173	7.635	0.648
-0.173	7.644	0.832
-0.173	7.653	0.792
-0.173	7.662	0.755
-0.173	7.671	0.873
-0.173	7.68	0.841
-0.173	7.689	0.733
-0.173	7.698	0.532
-0.173	7.707	0.658
-0.173	7.717	0.883
-0.173	7.726	0.784
-0.173	7.735	0.782
-0.173	7.744	0.827
-0.173	7.753	0.856
-0.173	7.763	0.803
-0.173	7.772	0.772
-0.173	7.781	0.706
-0.173	7.791	0.729
-0.173	7.8	0.748
-0.173	7.809	0.715
-0.173	7.819	0.716
-0.173	7.828	0.71
-0.173	7.838	0.633
-0.173	7.847	0.651
-0.173	7.857	0.647
-0.173	7.866	0.653
-0.173	7.876	0.637
-0.173	7.885	0.638
-0.173	7.895	0.619
-0.173	7.904	0.632
-0.173	7.914	0.625
-0.173	7.924	0.616
-0.173	7.933	0.608
-0.173	7.943	0.593
-0.173	7.953	0.59
-0.173	7.962	0.586
-0.173	7.972	0.571
-0.173	7.982	0.583
-0.173	7.992	0.564
-0.173	8.002	0.561
-0.173	8.011	0.561
-0.173	8.021	0.544
-0.173	8.031	0.558
-0.173	8.041	0.565
-0.173	8.051	0.559
-0.173	8.061	0.561
-0.173	8.071	0.545
-0.173	8.081	0.556
-0.173	8.091	0.541
-0.173	8.101	0.561
-0.173	8.111	0.535
-0.173	8.122	0.513
-0.173	8.132	0.5
-0.173	8.142	0.517
-0.173	8.152	0.518
-0.173	8.162	0.492
-0.173	8.173	0.548
-0.173	8.183	0.574
-0.173	8.193	0.571
-0.173	8.204	0.568
-0.173	8.214	0.554
-0.173	8.224	0.523
-0.173	8.235	0.501
-0.173	8.245	0.56
-0.173	8.256	0.506
-0.173	8.266	0.504
-0.173	8.277	0.572
-0.173	8.287	0.598
-0.173	8.298	0.538
-0.173	8.308	0.721
-0.173	8.319	0.593
-0.173	8.33	0.587
-0.173	8.34	0.651
-0.173	8.351	0.827
-0.173	8.362	0.84
-0.173	8.373	0.82
-0.173	8.383	0.883
-0.173	8.394	0.942
-0.173	8.405	0.854
-0.173	8.416	0.929
-0.173	8.427	0.889
-0.173	8.438	0.936
-0.173	8.449	0.811
-0.173	8.46	0.852
-0.173	8.471	0.831
-0.173	8.482	0.85
-0.173	8.493	0.825
-0.173	8.504	0.792
-0.173	8.515	0.933
-0.173	8.526	0.77
-0.173	8.538	0.798
-0.173	8.549	0.898
-0.173	8.56	0.811
-0.173	8.571	0.866
-0.173	8.583	0.839
-0.173	8.594	0.858
-0.173	8.605	0.841
-0.173	8.617	0.855
-0.173	8.628	0.886
-0.173	8.64	0.82
-0.173	8.651	0.867
-0.173	8.663	0.918
-0.173	8.674	0.919
-0.173	8.686	0.879
-0.173	8.698	0.872
-0.173	8.709	0.871
-0.173	8.721	0.876
-0.173	8.733	0.961
-0.173	8.744	0.924
-0.173	8.756	0.908
-0.173	8.768	0.945
-0.173	8.78	0.888
-0.173	8.792	0.91
-0.173	8.804	0.916
-0.173	8.815	0.926
-0.173	8.827	0.954
-0.173	8.839	0.959
-0.173	8.851	0.966
-0.173	8.864	0.972
-0.173	8.876	0.97
-0.173	8.888	0.96
-0.173	8.9	0.976
-0.173	8.912	0.98
-0.173	8.924	0.979
-0.173	8.937	0.976
-0.173	8.949	0.984
-0.173	8.961	0.987
-0.173	8.974	0.997
-0.173	8.986	0.994
-0.173	8.999	0.994
-0.173	9.011	0.994
-0.173	9.024	0.994
-0.173	9.036	0.994
-0.173	9.049	0.983
-0.173	9.061	0.959
-0.173	9.074	0.946
-0.173	9.087	0.941
-0.173	9.099	0.941
-0.173	9.112	0.934
-0.173	9.125	0.902
-0.173	9.138	0.871
-0.173	9.151	0.868
-0.173	9.163	0.862
-0.173	9.176	0.852
-0.173	9.189	0.83
-0.173	9.202	0.838
-0.173	9.215	0.808
-0.173	9.228	0.811
-0.173	9.242	0.812
-0.173	9.255	0.808
-0.173	9.268	0.785
-0.173	9.281	0.816
-0.173	9.294	0.786
-0.173	9.308	0.798
-0.173	9.321	0.784
-0.173	9.334	0.811
-0.173	9.348	0.872
-0.173	9.361	0.881
-0.173	9.375	0.899
-0.173	9.388	0.879
-0.173	9.402	0.955
-0.173	9.416	0.902
-0.173	9.429	0.874
-0.173	9.443	1
-0.173	9.457	0.867
-0.173	9.47	0.91
-0.173	9.484	0.937
-0.173	9.498	0.871
-0.173	9.512	0.828
-0.173	9.526	0.713
-0.173	9.54	0.803
-0.173	9.554	0.909
-0.173	9.568	0.868
-0.173	9.582	0.925
-0.173	9.596	0.926
-0.173	9.61	0.942
-0.173	9.625	0.944
-0.173	9.639	0.892
-0.173	9.653	0.289
-0.173	9.668	0.874
-0.173	9.682	0.704
-0.173	9.697	0.713
-0.173	9.711	0.68
-0.173	9.726	0.673
-0.173	9.74	0.753
-0.173	9.755	0.808
-0.173	9.769	0.666
-0.173	9.784	0.766
-0.173	9.799	0.636
-0.173	9.814	0.624
-0.173	9.828	0.642
-0.173	9.843	0.685
-0.173	9.858	0.635
-0.173	9.873	0.656
-0.173	9.888	0.643
-0.173	9.903	0.647
-0.173	9.918	0.64
-0.173	9.934	0.609
-0.173	9.949	0.591
-0.173	9.964	0.573
-0.173	9.979	0.563
-0.173	9.995	0.557
-0.173	10.01	0.554
-0.173	10.026	0.548
-0.173	10.041	0.562
-0.173	10.057	0.544
-0.173	10.072	0.558
-0.173	10.088	0.551
-0.173	10.103	0.533
-0.173	10.119	0.549
-0.173	10.135	0.543
-0.173	10.151	0.551
-0.173	10.167	0.525
-0.173	10.183	0.497
-0.173	10.199	0.52
-0.173	10.215	0.536
-0.173	10.231	0.566
-0.173	10.247	0.623
-0.173	10.263	0.606
-0.173	10.279	0.661
-0.173	10.295	0.684
-0.173	10.312	0.656
-0.173	10.328	0.729
-0.173	10.345	0.712
-0.173	10.361	0.715
-0.173	10.378	0.79
-0.173	10.394	0.864
-0.173	10.411	0.817
-0.173	10.428	0.898
-0.173	10.444	0.828
-0.173	10.461	0.784
-0.173	10.478	0.828
-0.173	10.495	0.716
-0.173	10.512	0.845
-0.173	10.529	0.837
-0.173	10.546	0.877
-0.173	10.563	0.856
-0.173	10.58	0.848
-0.173	10.598	0.817
-0.173	10.615	0.805
-0.173	10.632	0.889
-0.173	10.65	0.89
-0.173	10.667	0.868
-0.173	10.685	0.825
-0.173	10.702	0.949
-0.173	10.72	0.877
-0.173	10.738	0.858
-0.173	10.755	0.901
-0.173	10.773	0.901
-0.173	10.791	0.887
-0.173	10.809	0.944
-0.173	10.827	0.92
-0.173	10.845	0.942
-0.173	10.863	0.932
-0.173	10.881	0.942
-0.173	10.9	0.938
-0.173	10.918	0.937
-0.173	10.936	0.937
-0.173	10.955	0.954
-0.173	10.973	0.961
-0.173	10.992	0.959
-0.173	11.01	0.956
-0.173	11.029	0.95
-0.173	11.048	0.916
-0.173	11.067	0.89
-0.173	11.085	0.876
-0.173	11.104	0.864
-0.173	11.123	0.84
-0.173	11.142	0.814
-0.173	11.162	0.813
-0.173	11.181	0.808
-0.173	11.2	0.806
-0.173	11.219	0.793
-0.173	11.239	0.8
-0.173	11.258	0.782
-0.173	11.278	0.778
-0.173	11.297	0.753
-0.173	11.317	0.821
-0.173	11.337	0.807
-0.173	11.356	0.774
-0.173	11.376	0.811
-0.173	11.396	0.77
-0.173	11.416	0.874
-0.173	11.436	0.986
-0.173	11.457	0.805
-0.173	11.477	0.847
-0.173	11.497	0.865
-0.173	11.517	0.814
-0.173	11.538	0.819
-0.173	11.558	0.861
-0.173	11.579	0.966
-0.173	11.6	0.976
-0.173	11.62	0.913
-0.173	11.641	0.799
-0.173	11.662	0.829
-0.173	11.683	0.731
-0.173	11.704	0.721
-0.173	11.725	0.84
-0.173	11.746	0.898
-0.173	11.768	0.738
-0.173	11.789	0.702
-0.173	11.81	0.746
-0.173	11.832	0.742
-0.173	11.853	0.671
-0.173	11.875	0.648
-0.173	11.897	0.629
-0.173	11.919	0.621
-0.173	11.94	0.618
-0.173	11.962	0.602
-0.173	11.985	0.589
-0.173	12.007	0.565
-0.173	12.029	0.567
-0.173	12.051	0.55
-0.173	12.074	0.544
-0.173	12.096	0.559
-0.173	12.119	0.518
-0.173	12.141	0.501
-0.173	12.164	0.538
-0.173	12.187	0.527
-0.173	12.21	0.561
-0.173	12.233	0.636
-0.173	12.256	0.657
-0.173	12.279	0.687
-0.173	12.302	0.688
-0.173	12.325	0.808
-0.173	12.349	0.76
-0.173	12.372	0.8
-0.173	12.396	0.733
-0.173	12.419	0.755
-0.173	12.443	0.714
-0.173	12.467	0.756
-0.173	12.491	0.729
-0.173	12.515	0.906
-0.173	12.539	0.877
-0.173	12.563	0.787
-0.173	12.588	0.948
-0.173	12.612	0.959
-0.173	12.637	0.981
-0.173	12.661	0.921
-0.173	12.686	0.912
-0.173	12.711	0.85
-0.173	12.736	0.929
-0.173	12.761	0.929
-0.173	12.786	0.904
-0.173	12.811	0.956
-0.173	12.836	0.94
-0.173	12.862	0.913
-0.173	12.887	0.902
-0.173	12.913	0.913
-0.173	12.939	0.9
-0.173	12.964	0.89
-0.173	12.99	0.893
-0.173	13.016	0.892
-0.173	13.042	0.873
-0.173	13.069	0.846
-0.173	13.095	0.825
-0.173	13.121	0.808
-0.173	13.148	0.799
-0.173	13.174	0.789
-0.173	13.201	0.778
-0.173	13.228	0.759
-0.173	13.255	0.746
-0.173	13.282	0.747
-0.173	13.309	0.749
-0.173	13.337	0.772
-0.173	13.364	0.766
-0.173	13.392	0.784
-0.173	13.419	0.737
-0.173	13.447	0.914
-0.173	13.475	0.783
-0.173	13.503	0.778
-0.173	13.531	0.767
-0.173	13.559	0.816
-0.173	13.587	0.785
-0.173	13.616	0.72
-0.173	13.644	0.756
-0.173	13.673	0.676
-0.173	13.702	0.78
-0.173	13.731	0.742
-0.173	13.76	0.627
-0.173	13.789	0.717
-0.173	13.818	0.648
-0.173	13.848	0.651
-0.173	13.877	0.623
-0.173	13.907	0.614
-0.173	13.937	0.607
-0.173	13.967	0.59
-0.173	13.997	0.601
-0.173	14.027	0.582
-0.173	14.057	0.577
-0.173	14.088	0.567
-0.173	14.118	0.545
-0.173	14.149	0.523
-0.173	14.18	0.535
-0.173	14.211	0.497
-0.173	14.242	0.615
-0.173	14.273	0.647
-0.173	14.305	0.656
-0.173	14.336	0.817
-0.173	14.368	0.769
-0.173	14.4	0.843
-0.173	14.432	0.805
-0.173	14.464	0.967
-0.173	14.496	0.956
-0.173	14.529	0.912
-0.173	14.561	0.709
-0.173	14.594	0.766
-0.173	14.627	0.755
-0.173	14.66	0.778
-0.173	14.693	0.73
-0.173	14.726	0.75
-0.173	14.759	0.829
-0.173	14.793	0.916
-0.173	14.827	0.921
-0.173	14.861	0.871
-0.173	14.895	0.86
-0.173	14.929	0.858
-0.173	14.963	0.847
-0.173	14.998	0.854
-0.173	15.032	0.852
-0.173	15.067	0.807
-0.173	15.102	0.782
-0.173	15.137	0.769
-0.173	15.173	0.76
-0.173	15.208	0.72
-0.173	15.244	0.734
-0.173	15.28	0.675
-0.173	15.316	0.732
-0.173	15.352	0.77
-0.173	15.388	0.84
-0.173	15.425	0.725
-0.173	15.461	0.921
-0.173	15.498	0.905
-0.173	15.535	0.759
-0.173	15.572	0.796
-0.173	15.61	0.677
-0.173	15.647	0.88
-0.173	15.685	0.744
-0.173	15.723	0.748
-0.173	15.761	0.742
-0.173	15.799	0.593
-0.173	15.838	0.637
-0.173	15.877	0.622
-0.173	15.915	0.632
-0.173	15.954	0.605
-0.173	15.994	0.6
-0.173	16.033	0.564
-0.173	16.073	0.555
-0.173	16.113	0.545
-0.173	16.153	0.587
-0.173	16.193	0.662
-0.173	16.233	0.718
-0.173	16.274	0.8
-0.173	16.315	0.841
-0.173	16.356	0.771
-0.173	16.397	0.933
-0.173	16.438	0.652
-0.173	16.48	0.809
-0.173	16.522	0.745
-0.173	16.564	0.953
-0.173	16.606	0.861
-0.173	16.649	0.826
-0.173	16.692	0.752
-0.173	16.735	0.903
-0.173	16.778	0.783
-0.173	16.821	0.815
-0.173	16.865	0.827
-0.173	16.909	0.804
-0.173	16.953	0.798
-0.173	16.997	0.795
-0.173	17.042	0.795
-0.173	17.086	0.782
-0.173	17.131	0.744
-0.173	17.177	0.74
-0.173	17.222	0.614
-0.173	17.268	0.697
-0.173	17.314	0.686
-0.173	17.36	0.522
-0.173	17.406	0.626
-0.173	17.453	0.792
-0.173	17.5	0.684
-0.173	17.547	0.918
-0.173	17.595	0.817
-0.173	17.643	0.588
-0.173	17.691	0.693
-0.173	17.739	0.601
-0.173	17.787	0.622
-0.173	17.836	0.618
-0.173	17.885	0.595
-0.173	17.935	0.548
-0.173	17.984	0.61
-0.173	18.034	0.644
-0.173	18.084	0.641
-0.173	18.135	0.547
-0.173	18.185	0.513
-0.173	18.236	0.591
-0.173	18.288	0.685
-0.173	18.339	0.784
-0.173	18.391	0.858
-0.173	18.443	0.761
-0.173	18.496	0.697
-0.173	18.548	0.533
-0.173	18.602	0.521
-0.173	18.655	0.548
-0.173	18.709	0.62
-0.173	18.763	0.691
-0.173	18.817	0.673
-0.173	18.871	0.722
-0.173	18.926	0.777
-0.173	18.982	0.847
-0.173	19.037	0.713
-0.173	19.093	0.585
-0.173	19.149	0.662
-0.173	19.206	0.631
-0.173	19.263	0.494
-0.173	19.32	0.783
-0.173	19.378	0.59
-0.173	19.435	0.722
-0.173	19.494	0.644
-0.173	19.552	0.901
-0.173	19.611	0.625
-0.173	19.671	0.769
-0.173	19.73	0.685
-0.173	19.79	0.597
-0.173	19.851	0.874
-0.173	19.912	0.719
-0.173	19.973	0.863
-0.173	20.034	0.896
-0.173	20.096	0.868
-0.173	20.158	0.771
-0.173	20.221	0.654
-0.173	20.284	0.808
-0.173	20.348	0.54
-0.173	20.411	0.741
-0.173	20.476	0.678
-0.173	20.54	0.438
-0.173	20.605	0.395
-0.173	20.671	0.57
-0.173	20.737	0.819
-0.173	20.803	0.659
-0.16	5.528	0.533
-0.16	5.532	0.211
-0.16	5.537	0.273
-0.16	5.542	0.364
-0.16	5.547	-0.278
-0.16	5.551	0.417
-0.16	5.556	-1.286
-0.16	5.561	-0.095
-0.16	5.566	0.565
-0.16	5.57	0.133
-0.16	5.575	-0.238
-0.16	5.58	-1.125
-0.16	5.585	0.333
-0.16	5.589	0.667
-0.16	5.594	0.542
-0.16	5.599	-0.056
-0.16	5.604	0
-0.16	5.609	-0.455
-0.16	5.614	-0.294
-0.16	5.618	0.278
-0.16	5.623	-0.2
-0.16	5.628	0.118
-0.16	5.633	0
-0.16	5.638	0.212
-0.16	5.643	0.667
-0.16	5.648	0.571
-0.16	5.653	0.45
-0.16	5.658	-0.353
-0.16	5.663	0.087
-0.16	5.667	0.5
-0.16	5.672	-0.182
-0.16	5.677	-0.55
-0.16	5.682	-0.529
-0.16	5.687	-0.048
-0.16	5.692	1
-0.16	5.697	-0.071
-0.16	5.702	0.294
-0.16	5.707	0.259
-0.16	5.712	-0.75
-0.16	5.717	0.364
-0.16	5.722	-0.467
-0.16	5.727	0.057
-0.16	5.732	0.321
-0.16	5.737	0.594
-0.16	5.743	0.29
-0.16	5.748	0.568
-0.16	5.753	0.375
-0.16	5.758	0.444
-0.16	5.763	0.525
-0.16	5.768	0.729
-0.16	5.773	0.679
-0.16	5.778	0.439
-0.16	5.783	0.437
-0.16	5.789	0.508
-0.16	5.794	0.388
-0.16	5.799	0.553
-0.16	5.804	0.339
-0.16	5.809	0.572
-0.16	5.814	0.54
-0.16	5.82	0.585
-0.16	5.825	0.784
-0.16	5.83	0.576
-0.16	5.835	0.595
-0.16	5.841	0.642
-0.16	5.846	0.618
-0.16	5.851	0.597
-0.16	5.856	0.589
-0.16	5.862	0.502
-0.16	5.867	0.54
-0.16	5.872	0.648
-0.16	5.878	0.585
-0.16	5.883	0.565
-0.16	5.888	0.59
-0.16	5.894	0.609
-0.16	5.899	0.586
-0.16	5.904	0.574
-0.16	5.91	0.604
-0.16	5.915	0.534
-0.16	5.92	0.532
-0.16	5.926	0.545
-0.16	5.931	0.545
-0.16	5.937	0.564
-0.16	5.942	0.545
-0.16	5.947	0.527
-0.16	5.953	0.544
-0.16	5.958	0.578
-0.16	5.964	0.548
-0.16	5.969	0.547
-0.16	5.975	0.529
-0.16	5.98	0.509
-0.16	5.986	0.56
-0.16	5.991	0.541
-0.16	5.997	0.553
-0.16	6.002	0.543
-0.16	6.008	0.549
-0.16	6.014	0.534
-0.16	6.019	0.518
-0.16	6.025	0.487
-0.16	6.03	0.522
-0.16	6.036	0.518
-0.16	6.041	0.542
-0.16	6.047	0.555
-0.16	6.053	0.573
-0.16	6.058	0.558
-0.16	6.064	0.522
-0.16	6.07	0.523
-0.16	6.075	0.515
-0.16	6.081	0.565
-0.16	6.087	0.539
-0.16	6.092	0.522
-0.16	6.098	0.481
-0.16	6.104	0.474
-0.16	6.11	0.489
-0.16	6.115	0.502
-0.16	6.121	0.516
-0.16	6.127	0.494
-0.16	6.133	0.495
-0.16	6.138	0.491
-0.16	6.144	0.547
-0.16	6.15	0.481
-0.16	6.156	0.506
-0.16	6.162	0.492
-0.16	6.168	0.508
-0.16	6.173	0.517
-0.16	6.179	0.504
-0.16	6.185	0.447
-0.16	6.191	0.519
-0.16	6.197	0.544
-0.16	6.203	0.468
-0.16	6.209	0.549
-0.16	6.215	0.506
-0.16	6.221	0.477
-0.16	6.227	0.402
-0.16	6.233	0.42
-0.16	6.239	0.539
-0.16	6.245	0.467
-0.16	6.251	0.457
-0.16	6.257	0.625
-0.16	6.263	0.676
-0.16	6.269	0.295
-0.16	6.275	0.55
-0.16	6.281	0.697
-0.16	6.287	0.485
-0.16	6.293	0.465
-0.16	6.299	0.524
-0.16	6.305	0.402
-0.16	6.311	0.558
-0.16	6.317	0.629
-0.16	6.324	0.181
-0.16	6.33	0.224
-0.16	6.336	0.654
-0.16	6.342	0.361
-0.16	6.348	0.49
-0.16	6.354	0.366
-0.16	6.361	0.554
-0.16	6.367	0.863
-0.16	6.373	0.781
-0.16	6.379	0.611
-0.16	6.386	0.351
-0.16	6.392	0.214
-0.16	6.398	0.51
-0.16	6.405	0.641
-0.16	6.411	0.709
-0.16	6.417	0.51
-0.16	6.424	0.464
-0.16	6.43	0.716
-0.16	6.436	0.858
-0.16	6.443	0.776
-0.16	6.449	0.768
-0.16	6.455	0.839
-0.16	6.462	0.828
-0.16	6.468	0.89
-0.16	6.475	0.829
-0.16	6.481	0.928
-0.16	6.488	0.81
-0.16	6.494	0.882
-0.16	6.501	0.746
-0.16	6.507	0.823
-0.16	6.514	0.924
-0.16	6.52	0.815
-0.16	6.527	0.921
-0.16	6.533	0.809
-0.16	6.54	0.849
-0.16	6.546	0.795
-0.16	6.553	0.797
-0.16	6.56	0.784
-0.16	6.566	0.863
-0.16	6.573	0.728
-0.16	6.58	0.889
-0.16	6.586	0.809
-0.16	6.593	0.673
-0.16	6.6	0.64
-0.16	6.606	0.914
-0.16	6.613	0.785
-0.16	6.62	0.819
-0.16	6.627	0.767
-0.16	6.633	0.843
-0.16	6.64	0.994
-0.16	6.647	0.949
-0.16	6.654	0.983
-0.16	6.66	0.995
-0.16	6.667	0.882
-0.16	6.674	0.874
-0.16	6.681	0.8
-0.16	6.688	0.906
-0.16	6.695	0.819
-0.16	6.702	0.809
-0.16	6.709	0.849
-0.16	6.716	0.974
-0.16	6.722	0.9
-0.16	6.729	0.947
-0.16	6.736	0.942
-0.16	6.743	0.841
-0.16	6.75	0.909
-0.16	6.757	0.886
-0.16	6.764	0.865
-0.16	6.772	0.912
-0.16	6.779	0.927
-0.16	6.786	0.925
-0.16	6.793	0.938
-0.16	6.8	0.982
-0.16	6.807	0.955
-0.16	6.814	0.933
-0.16	6.821	0.926
-0.16	6.828	0.943
-0.16	6.836	0.954
-0.16	6.843	0.966
-0.16	6.85	0.967
-0.16	6.857	0.956
-0.16	6.864	0.962
-0.16	6.872	0.965
-0.16	6.879	0.971
-0.16	6.886	0.982
-0.16	6.894	0.985
-0.16	6.901	0.99
-0.16	6.908	0.986
-0.16	6.916	0.985
-0.16	6.923	0.99
-0.16	6.93	0.991
-0.16	6.938	0.991
-0.16	6.945	0.992
-0.16	6.953	0.991
-0.16	6.96	0.994
-0.16	6.967	0.989
-0.16	6.975	0.99
-0.16	6.982	0.99
-0.16	6.99	0.987
-0.16	6.997	0.992
-0.16	7.005	0.993
-0.16	7.013	0.984
-0.16	7.02	0.989
-0.16	7.028	0.984
-0.16	7.035	0.983
-0.16	7.043	0.984
-0.16	7.051	0.987
-0.16	7.058	0.984
-0.16	7.066	0.987
-0.16	7.074	0.984
-0.16	7.081	0.988
-0.16	7.089	0.989
-0.16	7.097	0.986
-0.16	7.105	0.99
-0.16	7.112	0.979
-0.16	7.12	0.969
-0.16	7.128	0.969
-0.16	7.136	0.962
-0.16	7.144	0.972
-0.16	7.151	0.969
-0.16	7.159	0.982
[truncated: 43,846 more rows]

## Sheet: Panel_b_F_THz
Delay(ps)	F_THz(a.u.)
-0.20001	-7.37677e-05
-0.19998	-7.37662e-05
-0.19995	-7.37647e-05
-0.19992	-7.37632e-05
-0.19989	-7.37617e-05
-0.19986	-7.37602e-05
-0.19983	-7.37587e-05
-0.1998	-7.37572e-05
-0.19977	-7.37557e-05
-0.19974	-7.37542e-05
-0.19971	-7.37527e-05
-0.19968	-7.37512e-05
-0.19965	-7.37496e-05
-0.19962	-7.37481e-05
-0.19959	-7.37466e-05
-0.19956	-7.37451e-05
-0.19953	-7.37435e-05
-0.1995	-7.3742e-05
-0.19947	-7.37405e-05
-0.19944	-7.37389e-05
-0.19941	-7.37374e-05
-0.19938	-7.37359e-05
-0.19935	-7.37343e-05
-0.19932	-7.37328e-05
-0.19929	-7.37312e-05
-0.19926	-7.37297e-05
-0.19923	-7.37281e-05
-0.1992	-7.37266e-05
-0.19917	-7.3725e-05
-0.19914	-7.37234e-05
-0.19911	-7.37219e-05
-0.19908	-7.37203e-05
-0.19905	-7.37187e-05
-0.19902	-7.37172e-05
-0.19899	-7.37156e-05
-0.19896	-7.3714e-05
-0.19893	-7.37124e-05
-0.1989	-7.37109e-05
-0.19887	-7.37093e-05
-0.19884	-7.37077e-05
-0.19881	-7.37061e-05
-0.19878	-7.37045e-05
-0.19875	-7.37029e-05
-0.19872	-7.37013e-05
-0.19869	-7.36997e-05
-0.19866	-7.36981e-05
-0.19863	-7.36965e-05
-0.1986	-7.36949e-05
-0.19857	-7.36933e-05
-0.19854	-7.36917e-05
-0.19851	-7.36901e-05
-0.19848	-7.36885e-05
-0.19845	-7.36869e-05
-0.19842	-7.36853e-05
-0.19839	-7.36836e-05
-0.19836	-7.3682e-05
-0.19833	-7.36804e-05
-0.1983	-7.36788e-05
-0.19827	-7.36771e-05
-0.19824	-7.36755e-05
-0.19821	-7.36739e-05
-0.19818	-7.36722e-05
-0.19815	-7.36706e-05
-0.19812	-7.36689e-05
-0.19809	-7.36673e-05
-0.19806	-7.36656e-05
-0.19803	-7.3664e-05
-0.198	-7.36623e-05
-0.19797	-7.36607e-05
-0.19794	-7.3659e-05
-0.19791	-7.36574e-05
-0.19788	-7.36557e-05
-0.19785	-7.3654e-05
-0.19782	-7.36524e-05
-0.19779	-7.36507e-05
-0.19776	-7.3649e-05
-0.19773	-7.36474e-05
-0.1977	-7.36457e-05
-0.19767	-7.3644e-05
-0.19764	-7.36423e-05
-0.19761	-7.36406e-05
-0.19758	-7.36389e-05
-0.19755	-7.36373e-05
-0.19752	-7.36356e-05
-0.19749	-7.36339e-05
-0.19746	-7.36322e-05
-0.19743	-7.36305e-05
-0.1974	-7.36288e-05
-0.19737	-7.36271e-05
-0.19734	-7.36254e-05
-0.19731	-7.36237e-05
-0.19728	-7.36219e-05
-0.19725	-7.36202e-05
-0.19722	-7.36185e-05
-0.19719	-7.36168e-05
-0.19716	-7.36151e-05
-0.19713	-7.36133e-05
-0.1971	-7.36116e-05
-0.19707	-7.36099e-05
-0.19704	-7.36082e-05
-0.19701	-7.36064e-05
-0.19698	-7.36047e-05
-0.19695	-7.36029e-05
-0.19692	-7.36012e-05
-0.19689	-7.35995e-05
-0.19686	-7.35977e-05
-0.19683	-7.3596e-05
-0.1968	-7.35942e-05
-0.19677	-7.35925e-05
-0.19674	-7.35907e-05
-0.19671	-7.3589e-05
-0.19668	-7.35872e-05
-0.19665	-7.35854e-05
-0.19662	-7.35837e-05
-0.19659	-7.35819e-05
-0.19656	-7.35801e-05
-0.19653	-7.35783e-05
-0.1965	-7.35766e-05
-0.19647	-7.35748e-05
-0.19644	-7.3573e-05
-0.19641	-7.35712e-05
-0.19638	-7.35694e-05
-0.19635	-7.35677e-05
-0.19632	-7.35659e-05
-0.19629	-7.35641e-05
-0.19626	-7.35623e-05
-0.19623	-7.35605e-05
-0.1962	-7.35587e-05
-0.19617	-7.35569e-05
-0.19614	-7.35551e-05
-0.19611	-7.35533e-05
-0.19608	-7.35515e-05
-0.19605	-7.35496e-05
-0.19602	-7.35478e-05
-0.19599	-7.3546e-05
-0.19596	-7.35442e-05
-0.19593	-7.35424e-05
-0.1959	-7.35405e-05
-0.19587	-7.35387e-05
-0.19584	-7.35369e-05
-0.19581	-7.35351e-05
-0.19578	-7.35332e-05
-0.19575	-7.35314e-05
-0.19572	-7.35295e-05
-0.19569	-7.35277e-05
-0.19566	-7.35259e-05
-0.19563	-7.3524e-05
-0.1956	-7.35222e-05
-0.19557	-7.35203e-05
-0.19554	-7.35185e-05
-0.19551	-7.35166e-05
-0.19548	-7.35147e-05
-0.19545	-7.35129e-05
-0.19542	-7.3511e-05
-0.19539	-7.35091e-05
-0.19536	-7.35073e-05
-0.19533	-7.35054e-05
-0.1953	-7.35035e-05
-0.19527	-7.35017e-05
-0.19524	-7.34998e-05
-0.19521	-7.34979e-05
-0.19518	-7.3496e-05
-0.19515	-7.34941e-05
-0.19512	-7.34922e-05
-0.19509	-7.34903e-05
-0.19506	-7.34884e-05
-0.19503	-7.34865e-05
-0.195	-7.34846e-05
-0.19497	-7.34827e-05
-0.19494	-7.34808e-05
-0.19491	-7.34789e-05
-0.19488	-7.3477e-05
-0.19485	-7.34751e-05
-0.19482	-7.34732e-05
-0.19479	-7.34713e-05
-0.19476	-7.34694e-05
-0.19473	-7.34674e-05
-0.1947	-7.34655e-05
-0.19467	-7.34636e-05
-0.19464	-7.34617e-05
-0.19461	-7.34597e-05
-0.19458	-7.34578e-05
-0.19455	-7.34559e-05
-0.19452	-7.34539e-05
-0.19449	-7.3452e-05
-0.19446	-7.345e-05
-0.19443	-7.34481e-05
-0.1944	-7.34461e-05
-0.19437	-7.34442e-05
-0.19434	-7.34422e-05
-0.19431	-7.34403e-05
-0.19428	-7.34383e-05
-0.19425	-7.34364e-05
-0.19422	-7.34344e-05
-0.19419	-7.34324e-05
-0.19416	-7.34305e-05
-0.19413	-7.34285e-05
-0.1941	-7.34265e-05
-0.19407	-7.34245e-05
-0.19404	-7.34226e-05
-0.19401	-7.34206e-05
-0.19398	-7.34186e-05
-0.19395	-7.34166e-05
-0.19392	-7.34146e-05
-0.19389	-7.34126e-05
-0.19386	-7.34106e-05
-0.19383	-7.34086e-05
-0.1938	-7.34066e-05
-0.19377	-7.34046e-05
-0.19374	-7.34026e-05
-0.19371	-7.34006e-05
-0.19368	-7.33986e-05
-0.19365	-7.33966e-05
-0.19362	-7.33946e-05
-0.19359	-7.33926e-05
-0.19356	-7.33906e-05
-0.19353	-7.33885e-05
-0.1935	-7.33865e-05
-0.19347	-7.33845e-05
-0.19344	-7.33825e-05
-0.19341	-7.33804e-05
-0.19338	-7.33784e-05
-0.19335	-7.33764e-05
-0.19332	-7.33743e-05
-0.19329	-7.33723e-05
-0.19326	-7.33702e-05
-0.19323	-7.33682e-05
-0.1932	-7.33661e-05
-0.19317	-7.33641e-05
-0.19314	-7.3362e-05
-0.19311	-7.336e-05
-0.19308	-7.33579e-05
-0.19305	-7.33558e-05
-0.19302	-7.33538e-05
-0.19299	-7.33517e-05
-0.19296	-7.33496e-05
-0.19293	-7.33476e-05
-0.1929	-7.33455e-05
-0.19287	-7.33434e-05
-0.19284	-7.33413e-05
-0.19281	-7.33393e-05
-0.19278	-7.33372e-05
-0.19275	-7.33351e-05
-0.19272	-7.3333e-05
-0.19269	-7.33309e-05
-0.19266	-7.33288e-05
-0.19263	-7.33267e-05
-0.1926	-7.33246e-05
-0.19257	-7.33225e-05
-0.19254	-7.33204e-05
-0.19251	-7.33183e-05
-0.19248	-7.33162e-05
-0.19245	-7.33141e-05
-0.19242	-7.3312e-05
-0.19239	-7.33099e-05
-0.19236	-7.33077e-05
-0.19233	-7.33056e-05
-0.1923	-7.33035e-05
-0.19227	-7.33014e-05
-0.19224	-7.32992e-05
-0.19221	-7.32971e-05
-0.19218	-7.3295e-05
-0.19215	-7.32928e-05
-0.19212	-7.32907e-05
-0.19209	-7.32885e-05
-0.19206	-7.32864e-05
-0.19203	-7.32843e-05
-0.192	-7.32821e-05
-0.19197	-7.328e-05
-0.19194	-7.32778e-05
-0.19191	-7.32756e-05
-0.19188	-7.32735e-05
-0.19185	-7.32713e-05
-0.19182	-7.32692e-05
-0.19179	-7.3267e-05
-0.19176	-7.32648e-05
-0.19173	-7.32626e-05
-0.1917	-7.32605e-05
-0.19167	-7.32583e-05
-0.19164	-7.32561e-05
-0.19161	-7.32539e-05
-0.19158	-7.32517e-05
-0.19155	-7.32496e-05
-0.19152	-7.32474e-05
-0.19149	-7.32452e-05
-0.19146	-7.3243e-05
-0.19143	-7.32408e-05
-0.1914	-7.32386e-05
-0.19137	-7.32364e-05
-0.19134	-7.32342e-05
-0.19131	-7.3232e-05
-0.19128	-7.32298e-05
-0.19125	-7.32275e-05
-0.19122	-7.32253e-05
-0.19119	-7.32231e-05
-0.19116	-7.32209e-05
-0.19113	-7.32187e-05
-0.1911	-7.32164e-05
-0.19107	-7.32142e-05
-0.19104	-7.3212e-05
-0.19101	-7.32097e-05
-0.19098	-7.32075e-05
-0.19095	-7.32053e-05
-0.19092	-7.3203e-05
-0.19089	-7.32008e-05
-0.19086	-7.31985e-05
-0.19083	-7.31963e-05
-0.1908	-7.3194e-05
-0.19077	-7.31918e-05
-0.19074	-7.31895e-05
-0.19071	-7.31873e-05
-0.19068	-7.3185e-05
-0.19065	-7.31827e-05
-0.19062	-7.31805e-05
-0.19059	-7.31782e-05
-0.19056	-7.31759e-05
-0.19053	-7.31737e-05
-0.1905	-7.31714e-05
-0.19047	-7.31691e-05
-0.19044	-7.31668e-05
-0.19041	-7.31645e-05
-0.19038	-7.31623e-05
-0.19035	-7.316e-05
-0.19032	-7.31577e-05
-0.19029	-7.31554e-05
-0.19026	-7.31531e-05
-0.19023	-7.31508e-05
-0.1902	-7.31485e-05
-0.19017	-7.31462e-05
-0.19014	-7.31439e-05
-0.19011	-7.31416e-05
-0.19008	-7.31392e-05
-0.19005	-7.31369e-05
-0.19002	-7.31346e-05
-0.18999	-7.31323e-05
-0.18996	-7.313e-05
-0.18993	-7.31276e-05
-0.1899	-7.31253e-05
-0.18987	-7.3123e-05
-0.18984	-7.31207e-05
-0.18981	-7.31183e-05
-0.18978	-7.3116e-05
-0.18975	-7.31136e-05
-0.18972	-7.31113e-05
-0.18969	-7.3109e-05
-0.18966	-7.31066e-05
-0.18963	-7.31043e-05
-0.1896	-7.31019e-05
-0.18957	-7.30995e-05
-0.18954	-7.30972e-05
-0.18951	-7.30948e-05
-0.18948	-7.30925e-05
-0.18945	-7.30901e-05
-0.18942	-7.30877e-05
-0.18939	-7.30854e-05
-0.18936	-7.3083e-05
-0.18933	-7.30806e-05
-0.1893	-7.30782e-05
-0.18927	-7.30759e-05
-0.18924	-7.30735e-05
-0.18921	-7.30711e-05
-0.18918	-7.30687e-05
-0.18915	-7.30663e-05
-0.18912	-7.30639e-05
-0.18909	-7.30615e-05
-0.18906	-7.30591e-05
-0.18903	-7.30567e-05
-0.189	-7.30543e-05
-0.18897	-7.30519e-05
-0.18894	-7.30495e-05
-0.18891	-7.30471e-05
-0.18888	-7.30447e-05
-0.18885	-7.30422e-05
-0.18882	-7.30398e-05
-0.18879	-7.30374e-05
-0.18876	-7.3035e-05
-0.18873	-7.30325e-05
-0.1887	-7.30301e-05
-0.18867	-7.30277e-05
-0.18864	-7.30252e-05
-0.18861	-7.30228e-05
-0.18858	-7.30204e-05
-0.18855	-7.30179e-05
-0.18852	-7.30155e-05
-0.18849	-7.3013e-05
-0.18846	-7.30106e-05
-0.18843	-7.30081e-05
-0.1884	-7.30057e-05
-0.18837	-7.30032e-05
-0.18834	-7.30008e-05
-0.18831	-7.29983e-05
-0.18828	-7.29958e-05
-0.18825	-7.29934e-05
-0.18822	-7.29909e-05
-0.18819	-7.29884e-05
-0.18816	-7.29859e-05
-0.18813	-7.29835e-05
-0.1881	-7.2981e-05
-0.18807	-7.29785e-05
-0.18804	-7.2976e-05
-0.18801	-7.29735e-05
-0.18798	-7.2971e-05
-0.18795	-7.29685e-05
-0.18792	-7.2966e-05
-0.18789	-7.29635e-05
-0.18786	-7.2961e-05
-0.18783	-7.29585e-05
-0.1878	-7.2956e-05
-0.18777	-7.29535e-05
-0.18774	-7.2951e-05
-0.18771	-7.29485e-05
-0.18768	-7.2946e-05
-0.18765	-7.29434e-05
-0.18762	-7.29409e-05
-0.18759	-7.29384e-05
-0.18756	-7.29359e-05
-0.18753	-7.29333e-05
-0.1875	-7.29308e-05
-0.18747	-7.29283e-05
-0.18744	-7.29257e-05
-0.18741	-7.29232e-05
-0.18738	-7.29206e-05
-0.18735	-7.29181e-05
-0.18732	-7.29155e-05
-0.18729	-7.2913e-05
-0.18726	-7.29104e-05
-0.18723	-7.29079e-05
-0.1872	-7.29053e-05
-0.18717	-7.29028e-05
-0.18714	-7.29002e-05
-0.18711	-7.28976e-05
-0.18708	-7.28951e-05
-0.18705	-7.28925e-05
-0.18702	-7.28899e-05
-0.18699	-7.28873e-05
-0.18696	-7.28848e-05
-0.18693	-7.28822e-05
-0.1869	-7.28796e-05
-0.18687	-7.2877e-05
-0.18684	-7.28744e-05
-0.18681	-7.28718e-05
-0.18678	-7.28692e-05
-0.18675	-7.28666e-05
-0.18672	-7.2864e-05
-0.18669	-7.28614e-05
-0.18666	-7.28588e-05
-0.18663	-7.28562e-05
-0.1866	-7.28536e-05
-0.18657	-7.2851e-05
-0.18654	-7.28484e-05
-0.18651	-7.28457e-05
-0.18648	-7.28431e-05
-0.18645	-7.28405e-05
-0.18642	-7.28379e-05
-0.18639	-7.28352e-05
-0.18636	-7.28326e-05
-0.18633	-7.283e-05
-0.1863	-7.28273e-05
-0.18627	-7.28247e-05
-0.18624	-7.28221e-05
-0.18621	-7.28194e-05
-0.18618	-7.28168e-05
-0.18615	-7.28141e-05
-0.18612	-7.28115e-05
-0.18609	-7.28088e-05
-0.18606	-7.28062e-05
-0.18603	-7.28035e-05
-0.186	-7.28008e-05
-0.18597	-7.27982e-05
-0.18594	-7.27955e-05
-0.18591	-7.27928e-05
-0.18588	-7.27901e-05
-0.18585	-7.27875e-05
-0.18582	-7.27848e-05
-0.18579	-7.27821e-05
-0.18576	-7.27794e-05
-0.18573	-7.27767e-05
-0.1857	-7.27741e-05
-0.18567	-7.27714e-05
-0.18564	-7.27687e-05
-0.18561	-7.2766e-05
-0.18558	-7.27633e-05
-0.18555	-7.27606e-05
-0.18552	-7.27579e-05
-0.18549	-7.27552e-05
-0.18546	-7.27524e-05
-0.18543	-7.27497e-05
-0.1854	-7.2747e-05
-0.18537	-7.27443e-05
-0.18534	-7.27416e-05
-0.18531	-7.27389e-05
-0.18528	-7.27361e-05
-0.18525	-7.27334e-05
-0.18522	-7.27307e-05
-0.18519	-7.27279e-05
-0.18516	-7.27252e-05
-0.18513	-7.27225e-05
-0.1851	-7.27197e-05
-0.18507	-7.2717e-05
-0.18504	-7.27142e-05
-0.18501	-7.27115e-05
-0.18498	-7.27087e-05
-0.18495	-7.2706e-05
-0.18492	-7.27032e-05
-0.18489	-7.27005e-05
-0.18486	-7.26977e-05
-0.18483	-7.26949e-05
-0.1848	-7.26922e-05
-0.18477	-7.26894e-05
-0.18474	-7.26866e-05
-0.18471	-7.26838e-05
-0.18468	-7.26811e-05
-0.18465	-7.26783e-05
-0.18462	-7.26755e-05
-0.18459	-7.26727e-05
-0.18456	-7.26699e-05
-0.18453	-7.26671e-05
-0.1845	-7.26643e-05
-0.18447	-7.26615e-05
-0.18444	-7.26587e-05
-0.18441	-7.26559e-05
-0.18438	-7.26531e-05
-0.18435	-7.26503e-05
-0.18432	-7.26475e-05
-0.18429	-7.26447e-05
-0.18426	-7.26419e-05
-0.18423	-7.26391e-05
-0.1842	-7.26363e-05
-0.18417	-7.26334e-05
-0.18414	-7.26306e-05
-0.18411	-7.26278e-05
-0.18408	-7.26249e-05
-0.18405	-7.26221e-05
-0.18402	-7.26193e-05
-0.18399	-7.26164e-05
-0.18396	-7.26136e-05
-0.18393	-7.26108e-05
-0.1839	-7.26079e-05
-0.18387	-7.26051e-05
-0.18384	-7.26022e-05
-0.18381	-7.25994e-05
-0.18378	-7.25965e-05
-0.18375	-7.25936e-05
-0.18372	-7.25908e-05
-0.18369	-7.25879e-05
-0.18366	-7.2585e-05
-0.18363	-7.25822e-05
-0.1836	-7.25793e-05
-0.18357	-7.25764e-05
-0.18354	-7.25735e-05
-0.18351	-7.25707e-05
-0.18348	-7.25678e-05
-0.18345	-7.25649e-05
-0.18342	-7.2562e-05
-0.18339	-7.25591e-05
-0.18336	-7.25562e-05
-0.18333	-7.25533e-05
-0.1833	-7.25504e-05
-0.18327	-7.25475e-05
-0.18324	-7.25446e-05
-0.18321	-7.25417e-05
-0.18318	-7.25388e-05
-0.18315	-7.25359e-05
-0.18312	-7.2533e-05
-0.18309	-7.25301e-05
-0.18306	-7.25271e-05
-0.18303	-7.25242e-05
-0.183	-7.25213e-05
-0.18297	-7.25184e-05
-0.18294	-7.25154e-05
-0.18291	-7.25125e-05
-0.18288	-7.25096e-05
-0.18285	-7.25066e-05
-0.18282	-7.25037e-05
-0.18279	-7.25007e-05
-0.18276	-7.24978e-05
-0.18273	-7.24948e-05
-0.1827	-7.24919e-05
-0.18267	-7.24889e-05
-0.18264	-7.2486e-05
-0.18261	-7.2483e-05
-0.18258	-7.248e-05
-0.18255	-7.24771e-05
-0.18252	-7.24741e-05
-0.18249	-7.24711e-05
-0.18246	-7.24682e-05
-0.18243	-7.24652e-05
-0.1824	-7.24622e-05
-0.18237	-7.24592e-05
-0.18234	-7.24562e-05
-0.18231	-7.24533e-05
-0.18228	-7.24503e-05
-0.18225	-7.24473e-05
-0.18222	-7.24443e-05
-0.18219	-7.24413e-05
-0.18216	-7.24383e-05
-0.18213	-7.24353e-05
-0.1821	-7.24323e-05
-0.18207	-7.24293e-05
-0.18204	-7.24263e-05
-0.18201	-7.24232e-05
-0.18198	-7.24202e-05
-0.18195	-7.24172e-05
-0.18192	-7.24142e-05
-0.18189	-7.24112e-05
-0.18186	-7.24081e-05
-0.18183	-7.24051e-05
-0.1818	-7.24021e-05
-0.18177	-7.2399e-05
-0.18174	-7.2396e-05
-0.18171	-7.2393e-05
-0.18168	-7.23899e-05
-0.18165	-7.23869e-05
-0.18162	-7.23838e-05
-0.18159	-7.23808e-05
-0.18156	-7.23777e-05
-0.18153	-7.23747e-05
-0.1815	-7.23716e-05
-0.18147	-7.23685e-05
-0.18144	-7.23655e-05
-0.18141	-7.23624e-05
-0.18138	-7.23593e-05
-0.18135	-7.23563e-05
-0.18132	-7.23532e-05
-0.18129	-7.23501e-05
-0.18126	-7.2347e-05
-0.18123	-7.2344e-05
-0.1812	-7.23409e-05
-0.18117	-7.23378e-05
-0.18114	-7.23347e-05
-0.18111	-7.23316e-05
-0.18108	-7.23285e-05
-0.18105	-7.23254e-05
-0.18102	-7.23223e-05
-0.18099	-7.23192e-05
-0.18096	-7.23161e-05
-0.18093	-7.2313e-05
-0.1809	-7.23099e-05
-0.18087	-7.23068e-05
-0.18084	-7.23036e-05
-0.18081	-7.23005e-05
-0.18078	-7.22974e-05
-0.18075	-7.22943e-05
-0.18072	-7.22911e-05
-0.18069	-7.2288e-05
-0.18066	-7.22849e-05
-0.18063	-7.22817e-05
-0.1806	-7.22786e-05
-0.18057	-7.22755e-05
-0.18054	-7.22723e-05
-0.18051	-7.22692e-05
-0.18048	-7.2266e-05
-0.18045	-7.22629e-05
-0.18042	-7.22597e-05
-0.18039	-7.22566e-05
-0.18036	-7.22534e-05
-0.18033	-7.22502e-05
-0.1803	-7.22471e-05
-0.18027	-7.22439e-05
-0.18024	-7.22407e-05
-0.18021	-7.22376e-05
-0.18018	-7.22344e-05
-0.18015	-7.22312e-05
-0.18012	-7.2228e-05
-0.18009	-7.22248e-05
-0.18006	-7.22217e-05
-0.18003	-7.22185e-05
-0.18	-7.22153e-05
-0.17997	-7.22121e-05
-0.17994	-7.22089e-05
-0.17991	-7.22057e-05
-0.17988	-7.22025e-05
-0.17985	-7.21993e-05
-0.17982	-7.21961e-05
-0.17979	-7.21929e-05
-0.17976	-7.21896e-05
-0.17973	-7.21864e-05
-0.1797	-7.21832e-05
-0.17967	-7.218e-05
-0.17964	-7.21768e-05
-0.17961	-7.21735e-05
-0.17958	-7.21703e-05
-0.17955	-7.21671e-05
-0.17952	-7.21638e-05
-0.17949	-7.21606e-05
-0.17946	-7.21574e-05
-0.17943	-7.21541e-05
-0.1794	-7.21509e-05
-0.17937	-7.21476e-05
-0.17934	-7.21444e-05
-0.17931	-7.21411e-05
-0.17928	-7.21379e-05
-0.17925	-7.21346e-05
-0.17922	-7.21313e-05
-0.17919	-7.21281e-05
-0.17916	-7.21248e-05
-0.17913	-7.21215e-05
-0.1791	-7.21183e-05
-0.17907	-7.2115e-05
-0.17904	-7.21117e-05
-0.17901	-7.21084e-05
-0.17898	-7.21051e-05
-0.17895	-7.21018e-05
-0.17892	-7.20986e-05
-0.17889	-7.20953e-05
-0.17886	-7.2092e-05
-0.17883	-7.20887e-05
-0.1788	-7.20854e-05
-0.17877	-7.20821e-05
-0.17874	-7.20788e-05
-0.17871	-7.20755e-05
-0.17868	-7.20721e-05
-0.17865	-7.20688e-05
-0.17862	-7.20655e-05
-0.17859	-7.20622e-05
-0.17856	-7.20589e-05
-0.17853	-7.20556e-05
-0.1785	-7.20522e-05
-0.17847	-7.20489e-05
-0.17844	-7.20456e-05
-0.17841	-7.20422e-05
-0.17838	-7.20389e-05
-0.17835	-7.20355e-05
-0.17832	-7.20322e-05
-0.17829	-7.20289e-05
-0.17826	-7.20255e-05
-0.17823	-7.20222e-05
-0.1782	-7.20188e-05
-0.17817	-7.20154e-05
-0.17814	-7.20121e-05
-0.17811	-7.20087e-05
-0.17808	-7.20054e-05
-0.17805	-7.2002e-05
-0.17802	-7.19986e-05
-0.17799	-7.19953e-05
-0.17796	-7.19919e-05
-0.17793	-7.19885e-05
-0.1779	-7.19851e-05
-0.17787	-7.19817e-05
-0.17784	-7.19783e-05
-0.17781	-7.1975e-05
-0.17778	-7.19716e-05
-0.17775	-7.19682e-05
-0.17772	-7.19648e-05
-0.17769	-7.19614e-05
-0.17766	-7.1958e-05
-0.17763	-7.19546e-05
-0.1776	-7.19512e-05
-0.17757	-7.19477e-05
-0.17754	-7.19443e-05
-0.17751	-7.19409e-05
-0.17748	-7.19375e-05
-0.17745	-7.19341e-05
-0.17742	-7.19306e-05
-0.17739	-7.19272e-05
-0.17736	-7.19238e-05
-0.17733	-7.19204e-05
-0.1773	-7.19169e-05
-0.17727	-7.19135e-05
-0.17724	-7.191e-05
-0.17721	-7.19066e-05
-0.17718	-7.19032e-05
-0.17715	-7.18997e-05
-0.17712	-7.18963e-05
-0.17709	-7.18928e-05
-0.17706	-7.18893e-05
-0.17703	-7.18859e-05
-0.177	-7.18824e-05
-0.17697	-7.1879e-05
-0.17694	-7.18755e-05
-0.17691	-7.1872e-05
-0.17688	-7.18685e-05
-0.17685	-7.18651e-05
-0.17682	-7.18616e-05
-0.17679	-7.18581e-05
-0.17676	-7.18546e-05
-0.17673	-7.18511e-05
-0.1767	-7.18476e-05
-0.17667	-7.18441e-05
-0.17664	-7.18407e-05
-0.17661	-7.18372e-05
-0.17658	-7.18337e-05
-0.17655	-7.18302e-05
-0.17652	-7.18266e-05
-0.17649	-7.18231e-05
-0.17646	-7.18196e-05
-0.17643	-7.18161e-05
-0.1764	-7.18126e-05
-0.17637	-7.18091e-05
-0.17634	-7.18055e-05
-0.17631	-7.1802e-05
-0.17628	-7.17985e-05
-0.17625	-7.1795e-05
-0.17622	-7.17914e-05
-0.17619	-7.17879e-05
-0.17616	-7.17844e-05
-0.17613	-7.17808e-05
-0.1761	-7.17773e-05
-0.17607	-7.17737e-05
-0.17604	-7.17702e-05
-0.17601	-7.17666e-05
-0.17598	-7.17631e-05
-0.17595	-7.17595e-05
-0.17592	-7.17559e-05
-0.17589	-7.17524e-05
-0.17586	-7.17488e-05
-0.17583	-7.17452e-05
-0.1758	-7.17417e-05
-0.17577	-7.17381e-05
-0.17574	-7.17345e-05
-0.17571	-7.17309e-05
-0.17568	-7.17274e-05
-0.17565	-7.17238e-05
-0.17562	-7.17202e-05
-0.17559	-7.17166e-05
-0.17556	-7.1713e-05
-0.17553	-7.17094e-05
-0.1755	-7.17058e-05
-0.17547	-7.17022e-05
-0.17544	-7.16986e-05
-0.17541	-7.1695e-05
-0.17538	-7.16914e-05
-0.17535	-7.16878e-05
-0.17532	-7.16842e-05
-0.17529	-7.16805e-05
-0.17526	-7.16769e-05
-0.17523	-7.16733e-05
-0.1752	-7.16697e-05
-0.17517	-7.1666e-05
-0.17514	-7.16624e-05
-0.17511	-7.16588e-05
-0.17508	-7.16551e-05
-0.17505	-7.16515e-05
-0.17502	-7.16478e-05
-0.17499	-7.16442e-05
-0.17496	-7.16405e-05
-0.17493	-7.16369e-05
-0.1749	-7.16332e-05
-0.17487	-7.16296e-05
-0.17484	-7.16259e-05
-0.17481	-7.16223e-05
-0.17478	-7.16186e-05
-0.17475	-7.16149e-05
-0.17472	-7.16113e-05
-0.17469	-7.16076e-05
-0.17466	-7.16039e-05
-0.17463	-7.16002e-05
-0.1746	-7.15966e-05
-0.17457	-7.15929e-05
-0.17454	-7.15892e-05
-0.17451	-7.15855e-05
-0.17448	-7.15818e-05
-0.17445	-7.15781e-05
-0.17442	-7.15744e-05
-0.17439	-7.15707e-05
-0.17436	-7.1567e-05
-0.17433	-7.15633e-05
-0.1743	-7.15596e-05
-0.17427	-7.15559e-05
-0.17424	-7.15522e-05
-0.17421	-7.15484e-05
-0.17418	-7.15447e-05
-0.17415	-7.1541e-05
-0.17412	-7.15373e-05
-0.17409	-7.15335e-05
-0.17406	-7.15298e-05
-0.17403	-7.15261e-05
-0.174	-7.15223e-05
-0.17397	-7.15186e-05
-0.17394	-7.15149e-05
-0.17391	-7.15111e-05
-0.17388	-7.15074e-05
-0.17385	-7.15036e-05
-0.17382	-7.14999e-05
-0.17379	-7.14961e-05
-0.17376	-7.14923e-05
-0.17373	-7.14886e-05
-0.1737	-7.14848e-05
-0.17367	-7.14811e-05
-0.17364	-7.14773e-05
-0.17361	-7.14735e-05
-0.17358	-7.14697e-05
-0.17355	-7.1466e-05
-0.17352	-7.14622e-05
-0.17349	-7.14584e-05
-0.17346	-7.14546e-05
-0.17343	-7.14508e-05
-0.1734	-7.1447e-05
-0.17337	-7.14432e-05
-0.17334	-7.14394e-05
-0.17331	-7.14356e-05
-0.17328	-7.14318e-05
-0.17325	-7.1428e-05
-0.17322	-7.14242e-05
-0.17319	-7.14204e-05
-0.17316	-7.14166e-05
-0.17313	-7.14128e-05
-0.1731	-7.1409e-05
-0.17307	-7.14051e-05
-0.17304	-7.14013e-05
-0.17301	-7.13975e-05
-0.17298	-7.13936e-05
-0.17295	-7.13898e-05
-0.17292	-7.1386e-05
-0.17289	-7.13821e-05
-0.17286	-7.13783e-05
-0.17283	-7.13745e-05
-0.1728	-7.13706e-05
-0.17277	-7.13668e-05
-0.17274	-7.13629e-05
-0.17271	-7.1359e-05
-0.17268	-7.13552e-05
-0.17265	-7.13513e-05
-0.17262	-7.13475e-05
-0.17259	-7.13436e-05
-0.17256	-7.13397e-05
-0.17253	-7.13359e-05
-0.1725	-7.1332e-05
-0.17247	-7.13281e-05
-0.17244	-7.13242e-05
-0.17241	-7.13203e-05
-0.17238	-7.13165e-05
-0.17235	-7.13126e-05
-0.17232	-7.13087e-05
-0.17229	-7.13048e-05
-0.17226	-7.13009e-05
-0.17223	-7.1297e-05
-0.1722	-7.12931e-05
-0.17217	-7.12892e-05
-0.17214	-7.12853e-05
-0.17211	-7.12814e-05
-0.17208	-7.12774e-05
-0.17205	-7.12735e-05
-0.17202	-7.12696e-05
-0.17199	-7.12657e-05
-0.17196	-7.12618e-05
-0.17193	-7.12578e-05
-0.1719	-7.12539e-05
-0.17187	-7.125e-05
-0.17184	-7.1246e-05
-0.17181	-7.12421e-05
-0.17178	-7.12381e-05
-0.17175	-7.12342e-05
-0.17172	-7.12303e-05
-0.17169	-7.12263e-05
-0.17166	-7.12223e-05
-0.17163	-7.12184e-05
-0.1716	-7.12144e-05
-0.17157	-7.12105e-05
-0.17154	-7.12065e-05
-0.17151	-7.12025e-05
-0.17148	-7.11986e-05
-0.17145	-7.11946e-05
-0.17142	-7.11906e-05
-0.17139	-7.11866e-05
-0.17136	-7.11827e-05
-0.17133	-7.11787e-05
-0.1713	-7.11747e-05
-0.17127	-7.11707e-05
-0.17124	-7.11667e-05
-0.17121	-7.11627e-05
-0.17118	-7.11587e-05
-0.17115	-7.11547e-05
-0.17112	-7.11507e-05
-0.17109	-7.11467e-05
-0.17106	-7.11427e-05
-0.17103	-7.11387e-05
-0.171	-7.11347e-05
-0.17097	-7.11307e-05
-0.17094	-7.11266e-05
-0.17091	-7.11226e-05
-0.17088	-7.11186e-05
-0.17085	-7.11146e-05
-0.17082	-7.11105e-05
-0.17079	-7.11065e-05
-0.17076	-7.11025e-05
-0.17073	-7.10984e-05
-0.1707	-7.10944e-05
-0.17067	-7.10903e-05
-0.17064	-7.10863e-05
-0.17061	-7.10822e-05
-0.17058	-7.10782e-05
-0.17055	-7.10741e-05
-0.17052	-7.10701e-05
-0.17049	-7.1066e-05
-0.17046	-7.10619e-05
-0.17043	-7.10579e-05
-0.1704	-7.10538e-05
-0.17037	-7.10497e-05
-0.17034	-7.10457e-05
-0.17031	-7.10416e-05
-0.17028	-7.10375e-05
-0.17025	-7.10334e-05
-0.17022	-7.10293e-05
-0.17019	-7.10252e-05
-0.17016	-7.10211e-05
-0.17013	-7.1017e-05
-0.1701	-7.10129e-05
-0.17007	-7.10088e-05
-0.17004	-7.10047e-05
-0.17001	-7.10006e-05
-0.16998	-7.09965e-05
-0.16995	-7.09924e-05
-0.16992	-7.09883e-05
-0.16989	-7.09842e-05
-0.16986	-7.09801e-05
-0.16983	-7.09759e-05
-0.1698	-7.09718e-05
-0.16977	-7.09677e-05
-0.16974	-7.09636e-05
-0.16971	-7.09594e-05
-0.16968	-7.09553e-05
-0.16965	-7.09511e-05
-0.16962	-7.0947e-05
-0.16959	-7.09428e-05
-0.16956	-7.09387e-05
-0.16953	-7.09345e-05
-0.1695	-7.09304e-05
-0.16947	-7.09262e-05
-0.16944	-7.09221e-05
-0.16941	-7.09179e-05
-0.16938	-7.09137e-05
-0.16935	-7.09096e-05
-0.16932	-7.09054e-05
-0.16929	-7.09012e-05
-0.16926	-7.08971e-05
-0.16923	-7.08929e-05
-0.1692	-7.08887e-05
-0.16917	-7.08845e-05
-0.16914	-7.08803e-05
-0.16911	-7.08761e-05
-0.16908	-7.08719e-05
-0.16905	-7.08677e-05
-0.16902	-7.08635e-05
-0.16899	-7.08593e-05
-0.16896	-7.08551e-05
-0.16893	-7.08509e-05
-0.1689	-7.08467e-05
-0.16887	-7.08425e-05
-0.16884	-7.08383e-05
-0.16881	-7.08341e-05
-0.16878	-7.08298e-05
-0.16875	-7.08256e-05
-0.16872	-7.08214e-05
-0.16869	-7.08172e-05
-0.16866	-7.08129e-05
-0.16863	-7.08087e-05
-0.1686	-7.08045e-05
-0.16857	-7.08002e-05
-0.16854	-7.0796e-05
-0.16851	-7.07917e-05
-0.16848	-7.07875e-05
-0.16845	-7.07832e-05
-0.16842	-7.0779e-05
-0.16839	-7.07747e-05
-0.16836	-7.07704e-05
-0.16833	-7.07662e-05
-0.1683	-7.07619e-05
-0.16827	-7.07576e-05
-0.16824	-7.07534e-05
-0.16821	-7.07491e-05
-0.16818	-7.07448e-05
-0.16815	-7.07405e-05
-0.16812	-7.07362e-05
-0.16809	-7.0732e-05
-0.16806	-7.07277e-05
-0.16803	-7.07234e-05
-0.168	-7.07191e-05
-0.16797	-7.07148e-05
-0.16794	-7.07105e-05
-0.16791	-7.07062e-05
-0.16788	-7.07019e-05
-0.16785	-7.06976e-05
-0.16782	-7.06932e-05
-0.16779	-7.06889e-05
-0.16776	-7.06846e-05
-0.16773	-7.06803e-05
-0.1677	-7.0676e-05
-0.16767	-7.06716e-05
-0.16764	-7.06673e-05
-0.16761	-7.0663e-05
-0.16758	-7.06586e-05
-0.16755	-7.06543e-05
-0.16752	-7.065e-05
-0.16749	-7.06456e-05
-0.16746	-7.06413e-05
-0.16743	-7.06369e-05
-0.1674	-7.06326e-05
-0.16737	-7.06282e-05
-0.16734	-7.06239e-05
-0.16731	-7.06195e-05
-0.16728	-7.06151e-05
-0.16725	-7.06108e-05
-0.16722	-7.06064e-05
-0.16719	-7.0602e-05
-0.16716	-7.05977e-05
-0.16713	-7.05933e-05
-0.1671	-7.05889e-05
-0.16707	-7.05845e-05
-0.16704	-7.05801e-05
-0.16701	-7.05757e-05
-0.16698	-7.05714e-05
-0.16695	-7.0567e-05
-0.16692	-7.05626e-05
-0.16689	-7.05582e-05
-0.16686	-7.05538e-05
-0.16683	-7.05493e-05
-0.1668	-7.05449e-05
-0.16677	-7.05405e-05
-0.16674	-7.05361e-05
-0.16671	-7.05317e-05
-0.16668	-7.05273e-05
-0.16665	-7.05229e-05
-0.16662	-7.05184e-05
-0.16659	-7.0514e-05
-0.16656	-7.05096e-05
-0.16653	-7.05051e-05
-0.1665	-7.05007e-05
-0.16647	-7.04963e-05
-0.16644	-7.04918e-05
-0.16641	-7.04874e-05
-0.16638	-7.04829e-05
-0.16635	-7.04785e-05
-0.16632	-7.0474e-05
-0.16629	-7.04696e-05
-0.16626	-7.04651e-05
-0.16623	-7.04606e-05
-0.1662	-7.04562e-05
-0.16617	-7.04517e-05
-0.16614	-7.04472e-05
-0.16611	-7.04428e-05
-0.16608	-7.04383e-05
-0.16605	-7.04338e-05
-0.16602	-7.04293e-05
-0.16599	-7.04248e-05
-0.16596	-7.04203e-05
-0.16593	-7.04158e-05
-0.1659	-7.04114e-05
-0.16587	-7.04069e-05
-0.16584	-7.04024e-05
-0.16581	-7.03979e-05
-0.16578	-7.03933e-05
-0.16575	-7.03888e-05
-0.16572	-7.03843e-05
-0.16569	-7.03798e-05
-0.16566	-7.03753e-05
-0.16563	-7.03708e-05
-0.1656	-7.03663e-05
-0.16557	-7.03617e-05
-0.16554	-7.03572e-05
-0.16551	-7.03527e-05
-0.16548	-7.03481e-05
-0.16545	-7.03436e-05
-0.16542	-7.03391e-05
-0.16539	-7.03345e-05
-0.16536	-7.033e-05
-0.16533	-7.03254e-05
-0.1653	-7.03209e-05
-0.16527	-7.03163e-05
-0.16524	-7.03118e-05
-0.16521	-7.03072e-05
-0.16518	-7.03026e-05
-0.16515	-7.02981e-05
-0.16512	-7.02935e-05
-0.16509	-7.02889e-05
-0.16506	-7.02844e-05
-0.16503	-7.02798e-05
-0.165	-7.02752e-05
-0.16497	-7.02706e-05
-0.16494	-7.0266e-05
-0.16491	-7.02614e-05
-0.16488	-7.02569e-05
-0.16485	-7.02523e-05
-0.16482	-7.02477e-05
-0.16479	-7.02431e-05
-0.16476	-7.02385e-05
-0.16473	-7.02339e-05
-0.1647	-7.02292e-05
-0.16467	-7.02246e-05
-0.16464	-7.022e-05
-0.16461	-7.02154e-05
-0.16458	-7.02108e-05
-0.16455	-7.02062e-05
-0.16452	-7.02015e-05
-0.16449	-7.01969e-05
-0.16446	-7.01923e-05
-0.16443	-7.01876e-05
-0.1644	-7.0183e-05
-0.16437	-7.01784e-05
-0.16434	-7.01737e-05
-0.16431	-7.01691e-05
-0.16428	-7.01644e-05
-0.16425	-7.01598e-05
-0.16422	-7.01551e-05
-0.16419	-7.01505e-05
-0.16416	-7.01458e-05
-0.16413	-7.01411e-05
-0.1641	-7.01365e-05
-0.16407	-7.01318e-05
-0.16404	-7.01271e-05
-0.16401	-7.01225e-05
-0.16398	-7.01178e-05
-0.16395	-7.01131e-05
-0.16392	-7.01084e-05
-0.16389	-7.01037e-05
-0.16386	-7.0099e-05
-0.16383	-7.00944e-05
-0.1638	-7.00897e-05
-0.16377	-7.0085e-05
-0.16374	-7.00803e-05
-0.16371	-7.00756e-05
-0.16368	-7.00709e-05
-0.16365	-7.00661e-05
-0.16362	-7.00614e-05
-0.16359	-7.00567e-05
-0.16356	-7.0052e-05
-0.16353	-7.00473e-05
-0.1635	-7.00426e-05
-0.16347	-7.00378e-05
-0.16344	-7.00331e-05
-0.16341	-7.00284e-05
-0.16338	-7.00236e-05
-0.16335	-7.00189e-05
-0.16332	-7.00142e-05
-0.16329	-7.00094e-05
-0.16326	-7.00047e-05
-0.16323	-6.99999e-05
-0.1632	-6.99952e-05
-0.16317	-6.99904e-05
-0.16314	-6.99856e-05
-0.16311	-6.99809e-05
-0.16308	-6.99761e-05
-0.16305	-6.99714e-05
-0.16302	-6.99666e-05
-0.16299	-6.99618e-05
-0.16296	-6.9957e-05
-0.16293	-6.99523e-05
-0.1629	-6.99475e-05
-0.16287	-6.99427e-05
-0.16284	-6.99379e-05
-0.16281	-6.99331e-05
-0.16278	-6.99283e-05
-0.16275	-6.99235e-05
-0.16272	-6.99187e-05
-0.16269	-6.99139e-05
-0.16266	-6.99091e-05
-0.16263	-6.99043e-05
-0.1626	-6.98995e-05
-0.16257	-6.98947e-05
-0.16254	-6.98899e-05
-0.16251	-6.98851e-05
-0.16248	-6.98802e-05
-0.16245	-6.98754e-05
-0.16242	-6.98706e-05
-0.16239	-6.98658e-05
-0.16236	-6.98609e-05
-0.16233	-6.98561e-05
-0.1623	-6.98513e-05
-0.16227	-6.98464e-05
-0.16224	-6.98416e-05
-0.16221	-6.98367e-05
-0.16218	-6.98319e-05
-0.16215	-6.9827e-05
-0.16212	-6.98222e-05
-0.16209	-6.98173e-05
-0.16206	-6.98124e-05
-0.16203	-6.98076e-05
-0.162	-6.98027e-05
-0.16197	-6.97978e-05
-0.16194	-6.9793e-05
-0.16191	-6.97881e-05
-0.16188	-6.97832e-05
-0.16185	-6.97783e-05
-0.16182	-6.97734e-05
-0.16179	-6.97686e-05
-0.16176	-6.97637e-05
-0.16173	-6.97588e-05
-0.1617	-6.97539e-05
-0.16167	-6.9749e-05
-0.16164	-6.97441e-05
-0.16161	-6.97392e-05
-0.16158	-6.97343e-05
-0.16155	-6.97294e-05
-0.16152	-6.97244e-05
-0.16149	-6.97195e-05
-0.16146	-6.97146e-05
-0.16143	-6.97097e-05
-0.1614	-6.97048e-05
-0.16137	-6.96998e-05
-0.16134	-6.96949e-05
-0.16131	-6.969e-05
-0.16128	-6.9685e-05
-0.16125	-6.96801e-05
-0.16122	-6.96751e-05
-0.16119	-6.96702e-05
-0.16116	-6.96652e-05
-0.16113	-6.96603e-05
-0.1611	-6.96553e-05
-0.16107	-6.96504e-05
-0.16104	-6.96454e-05
-0.16101	-6.96405e-05
-0.16098	-6.96355e-05
-0.16095	-6.96305e-05
-0.16092	-6.96256e-05
-0.16089	-6.96206e-05
-0.16086	-6.96156e-05
-0.16083	-6.96106e-05
-0.1608	-6.96056e-05
-0.16077	-6.96006e-05
-0.16074	-6.95957e-05
-0.16071	-6.95907e-05
-0.16068	-6.95857e-05
-0.16065	-6.95807e-05
-0.16062	-6.95757e-05
-0.16059	-6.95707e-05
-0.16056	-6.95657e-05
-0.16053	-6.95607e-05
-0.1605	-6.95556e-05
-0.16047	-6.95506e-05
-0.16044	-6.95456e-05
-0.16041	-6.95406e-05
-0.16038	-6.95356e-05
-0.16035	-6.95305e-05
-0.16032	-6.95255e-05
-0.16029	-6.95205e-05
-0.16026	-6.95154e-05
-0.16023	-6.95104e-05
-0.1602	-6.95054e-05
-0.16017	-6.95003e-05
-0.16014	-6.94953e-05
-0.16011	-6.94902e-05
-0.16008	-6.94852e-05
-0.16005	-6.94801e-05
-0.16002	-6.9475e-05
-0.15999	-6.947e-05
-0.15996	-6.94649e-05
-0.15993	-6.94598e-05
-0.1599	-6.94548e-05
-0.15987	-6.94497e-05
-0.15984	-6.94446e-05
-0.15981	-6.94395e-05
-0.15978	-6.94345e-05
-0.15975	-6.94294e-05
-0.15972	-6.94243e-05
-0.15969	-6.94192e-05
-0.15966	-6.94141e-05
-0.15963	-6.9409e-05
-0.1596	-6.94039e-05
-0.15957	-6.93988e-05
-0.15954	-6.93937e-05
-0.15951	-6.93886e-05
-0.15948	-6.93835e-05
-0.15945	-6.93784e-05
-0.15942	-6.93732e-05
-0.15939	-6.93681e-05
-0.15936	-6.9363e-05
-0.15933	-6.93579e-05
-0.1593	-6.93528e-05
-0.15927	-6.93476e-05
-0.15924	-6.93425e-05
-0.15921	-6.93373e-05
-0.15918	-6.93322e-05
-0.15915	-6.93271e-05
-0.15912	-6.93219e-05
-0.15909	-6.93168e-05
-0.15906	-6.93116e-05
-0.15903	-6.93065e-05
-0.159	-6.93013e-05
-0.15897	-6.92961e-05
-0.15894	-6.9291e-05
-0.15891	-6.92858e-05
-0.15888	-6.92806e-05
-0.15885	-6.92755e-05
-0.15882	-6.92703e-05
-0.15879	-6.92651e-05
-0.15876	-6.92599e-05
-0.15873	-6.92547e-05
-0.1587	-6.92496e-05
-0.15867	-6.92444e-05
-0.15864	-6.92392e-05
-0.15861	-6.9234e-05
-0.15858	-6.92288e-05
-0.15855	-6.92236e-05
-0.15852	-6.92184e-05
-0.15849	-6.92132e-05
-0.15846	-6.92079e-05
-0.15843	-6.92027e-05
-0.1584	-6.91975e-05
-0.15837	-6.91923e-05
-0.15834	-6.91871e-05
-0.15831	-6.91818e-05
-0.15828	-6.91766e-05
-0.15825	-6.91714e-05
-0.15822	-6.91662e-05
-0.15819	-6.91609e-05
-0.15816	-6.91557e-05
-0.15813	-6.91504e-05
-0.1581	-6.91452e-05
-0.15807	-6.91399e-05
-0.15804	-6.91347e-05
-0.15801	-6.91294e-05
-0.15798	-6.91242e-05
-0.15795	-6.91189e-05
-0.15792	-6.91136e-05
-0.15789	-6.91084e-05
-0.15786	-6.91031e-05
-0.15783	-6.90978e-05
-0.1578	-6.90926e-05
-0.15777	-6.90873e-05
-0.15774	-6.9082e-05
-0.15771	-6.90767e-05
-0.15768	-6.90714e-05
-0.15765	-6.90661e-05
-0.15762	-6.90608e-05
-0.15759	-6.90556e-05
-0.15756	-6.90503e-05
-0.15753	-6.9045e-05
-0.1575	-6.90396e-05
-0.15747	-6.90343e-05
-0.15744	-6.9029e-05
-0.15741	-6.90237e-05
-0.15738	-6.90184e-05
-0.15735	-6.90131e-05
-0.15732	-6.90078e-05
-0.15729	-6.90024e-05
-0.15726	-6.89971e-05
-0.15723	-6.89918e-05
-0.1572	-6.89864e-05
-0.15717	-6.89811e-05
-0.15714	-6.89758e-05
-0.15711	-6.89704e-05
-0.15708	-6.89651e-05
-0.15705	-6.89597e-05
-0.15702	-6.89544e-05
-0.15699	-6.8949e-05
-0.15696	-6.89437e-05
-0.15693	-6.89383e-05
-0.1569	-6.89329e-05
-0.15687	-6.89276e-05
-0.15684	-6.89222e-05
-0.15681	-6.89168e-05
-0.15678	-6.89114e-05
-0.15675	-6.89061e-05
-0.15672	-6.89007e-05
-0.15669	-6.88953e-05
-0.15666	-6.88899e-05
-0.15663	-6.88845e-05
-0.1566	-6.88791e-05
-0.15657	-6.88737e-05
-0.15654	-6.88683e-05
-0.15651	-6.88629e-05
-0.15648	-6.88575e-05
-0.15645	-6.88521e-05
-0.15642	-6.88467e-05
-0.15639	-6.88413e-05
-0.15636	-6.88359e-05
-0.15633	-6.88305e-05
-0.1563	-6.8825e-05
-0.15627	-6.88196e-05
-0.15624	-6.88142e-05
-0.15621	-6.88088e-05
-0.15618	-6.88033e-05
-0.15615	-6.87979e-05
-0.15612	-6.87924e-05
-0.15609	-6.8787e-05
-0.15606	-6.87816e-05
-0.15603	-6.87761e-05
-0.156	-6.87707e-05
-0.15597	-6.87652e-05
-0.15594	-6.87597e-05
-0.15591	-6.87543e-05
-0.15588	-6.87488e-05
-0.15585	-6.87433e-05
-0.15582	-6.87379e-05
-0.15579	-6.87324e-05
-0.15576	-6.87269e-05
-0.15573	-6.87215e-05
-0.1557	-6.8716e-05
-0.15567	-6.87105e-05
-0.15564	-6.8705e-05
-0.15561	-6.86995e-05
-0.15558	-6.8694e-05
-0.15555	-6.86885e-05
-0.15552	-6.8683e-05
-0.15549	-6.86775e-05
-0.15546	-6.8672e-05
-0.15543	-6.86665e-05
-0.1554	-6.8661e-05
-0.15537	-6.86555e-05
-0.15534	-6.865e-05
-0.15531	-6.86444e-05
-0.15528	-6.86389e-05
-0.15525	-6.86334e-05
-0.15522	-6.86279e-05
-0.15519	-6.86223e-05
-0.15516	-6.86168e-05
-0.15513	-6.86113e-05
-0.1551	-6.86057e-05
-0.15507	-6.86002e-05
-0.15504	-6.85946e-05
-0.15501	-6.85891e-05
-0.15498	-6.85835e-05
-0.15495	-6.8578e-05
-0.15492	-6.85724e-05
-0.15489	-6.85668e-05
-0.15486	-6.85613e-05
-0.15483	-6.85557e-05
-0.1548	-6.85501e-05
-0.15477	-6.85446e-05
-0.15474	-6.8539e-05
-0.15471	-6.85334e-05
-0.15468	-6.85278e-05
-0.15465	-6.85222e-05
-0.15462	-6.85167e-05
-0.15459	-6.85111e-05
-0.15456	-6.85055e-05
-0.15453	-6.84999e-05
-0.1545	-6.84943e-05
-0.15447	-6.84887e-05
-0.15444	-6.84831e-05
-0.15441	-6.84775e-05
-0.15438	-6.84718e-05
-0.15435	-6.84662e-05
-0.15432	-6.84606e-05
-0.15429	-6.8455e-05
-0.15426	-6.84494e-05
-0.15423	-6.84437e-05
-0.1542	-6.84381e-05
-0.15417	-6.84325e-05
-0.15414	-6.84268e-05
-0.15411	-6.84212e-05
-0.15408	-6.84156e-05
-0.15405	-6.84099e-05
-0.15402	-6.84043e-05
-0.15399	-6.83986e-05
-0.15396	-6.8393e-05
-0.15393	-6.83873e-05
-0.1539	-6.83817e-05
-0.15387	-6.8376e-05
-0.15384	-6.83703e-05
-0.15381	-6.83647e-05
-0.15378	-6.8359e-05
-0.15375	-6.83533e-05
-0.15372	-6.83476e-05
-0.15369	-6.8342e-05
-0.15366	-6.83363e-05
-0.15363	-6.83306e-05
-0.1536	-6.83249e-05
-0.15357	-6.83192e-05
-0.15354	-6.83135e-05
-0.15351	-6.83078e-05
-0.15348	-6.83021e-05
-0.15345	-6.82964e-05
-0.15342	-6.82907e-05
-0.15339	-6.8285e-05
-0.15336	-6.82793e-05
-0.15333	-6.82736e-05
-0.1533	-6.82678e-05
-0.15327	-6.82621e-05
-0.15324	-6.82564e-05
-0.15321	-6.82507e-05
-0.15318	-6.82449e-05
-0.15315	-6.82392e-05
-0.15312	-6.82335e-05
-0.15309	-6.82277e-05
-0.15306	-6.8222e-05
-0.15303	-6.82162e-05
-0.153	-6.82105e-05
-0.15297	-6.82047e-05
-0.15294	-6.8199e-05
-0.15291	-6.81932e-05
-0.15288	-6.81875e-05
-0.15285	-6.81817e-05
-0.15282	-6.81759e-05
-0.15279	-6.81702e-05
-0.15276	-6.81644e-05
-0.15273	-6.81586e-05
-0.1527	-6.81528e-05
-0.15267	-6.81471e-05
-0.15264	-6.81413e-05
-0.15261	-6.81355e-05
-0.15258	-6.81297e-05
-0.15255	-6.81239e-05
-0.15252	-6.81181e-05
-0.15249	-6.81123e-05
-0.15246	-6.81065e-05
-0.15243	-6.81007e-05
-0.1524	-6.80949e-05
-0.15237	-6.80891e-05
-0.15234	-6.80833e-05
-0.15231	-6.80774e-05
-0.15228	-6.80716e-05
-0.15225	-6.80658e-05
-0.15222	-6.806e-05
-0.15219	-6.80541e-05
-0.15216	-6.80483e-05
-0.15213	-6.80425e-05
-0.1521	-6.80366e-05
-0.15207	-6.80308e-05
-0.15204	-6.80249e-05
-0.15201	-6.80191e-05
-0.15198	-6.80133e-05
-0.15195	-6.80074e-05
-0.15192	-6.80015e-05
-0.15189	-6.79957e-05
-0.15186	-6.79898e-05
-0.15183	-6.7984e-05
-0.1518	-6.79781e-05
-0.15177	-6.79722e-05
-0.15174	-6.79663e-05
-0.15171	-6.79605e-05
-0.15168	-6.79546e-05
-0.15165	-6.79487e-05
-0.15162	-6.79428e-05
-0.15159	-6.79369e-05
-0.15156	-6.7931e-05
-0.15153	-6.79251e-05
-0.1515	-6.79192e-05
-0.15147	-6.79133e-05
-0.15144	-6.79074e-05
-0.15141	-6.79015e-05
-0.15138	-6.78956e-05
-0.15135	-6.78897e-05
-0.15132	-6.78838e-05
-0.15129	-6.78779e-05
-0.15126	-6.78719e-05
-0.15123	-6.7866e-05
-0.1512	-6.78601e-05
-0.15117	-6.78542e-05
-0.15114	-6.78482e-05
-0.15111	-6.78423e-05
-0.15108	-6.78364e-05
-0.15105	-6.78304e-05
-0.15102	-6.78245e-05
-0.15099	-6.78185e-05
-0.15096	-6.78126e-05
-0.15093	-6.78066e-05
-0.1509	-6.78007e-05
-0.15087	-6.77947e-05
-0.15084	-6.77887e-05
-0.15081	-6.77828e-05
-0.15078	-6.77768e-05
-0.15075	-6.77708e-05
-0.15072	-6.77648e-05
-0.15069	-6.77589e-05
-0.15066	-6.77529e-05
-0.15063	-6.77469e-05
-0.1506	-6.77409e-05
-0.15057	-6.77349e-05
-0.15054	-6.77289e-05
-0.15051	-6.77229e-05
-0.15048	-6.77169e-05
-0.15045	-6.77109e-05
-0.15042	-6.77049e-05
-0.15039	-6.76989e-05
-0.15036	-6.76929e-05
-0.15033	-6.76869e-05
-0.1503	-6.76809e-05
-0.15027	-6.76748e-05
-0.15024	-6.76688e-05
-0.15021	-6.76628e-05
-0.15018	-6.76568e-05
-0.15015	-6.76507e-05
-0.15012	-6.76447e-05
-0.15009	-6.76387e-05
-0.15006	-6.76326e-05
-0.15003	-6.76266e-05
-0.15	-6.76205e-05
-0.14997	-6.76145e-05
-0.14994	-6.76084e-05
-0.14991	-6.76024e-05
-0.14988	-6.75963e-05
-0.14985	-6.75902e-05
-0.14982	-6.75842e-05
-0.14979	-6.75781e-05
-0.14976	-6.7572e-05
-0.14973	-6.75659e-05
-0.1497	-6.75599e-05
-0.14967	-6.75538e-05
-0.14964	-6.75477e-05
-0.14961	-6.75416e-05
-0.14958	-6.75355e-05
-0.14955	-6.75294e-05
-0.14952	-6.75233e-05
-0.14949	-6.75172e-05
-0.14946	-6.75111e-05
-0.14943	-6.7505e-05
-0.1494	-6.74989e-05
-0.14937	-6.74928e-05
-0.14934	-6.74867e-05
-0.14931	-6.74806e-05
-0.14928	-6.74745e-05
-0.14925	-6.74683e-05
-0.14922	-6.74622e-05
-0.14919	-6.74561e-05
-0.14916	-6.745e-05
-0.14913	-6.74438e-05
-0.1491	-6.74377e-05
-0.14907	-6.74315e-05
-0.14904	-6.74254e-05
-0.14901	-6.74192e-05
-0.14898	-6.74131e-05
-0.14895	-6.74069e-05
-0.14892	-6.74008e-05
-0.14889	-6.73946e-05
-0.14886	-6.73885e-05
-0.14883	-6.73823e-05
-0.1488	-6.73761e-05
-0.14877	-6.737e-05
-0.14874	-6.73638e-05
-0.14871	-6.73576e-05
-0.14868	-6.73514e-05
-0.14865	-6.73452e-05
-0.14862	-6.73391e-05
-0.14859	-6.73329e-05
-0.14856	-6.73267e-05
-0.14853	-6.73205e-05
-0.1485	-6.73143e-05
-0.14847	-6.73081e-05
-0.14844	-6.73019e-05
-0.14841	-6.72957e-05
-0.14838	-6.72895e-05
-0.14835	-6.72832e-05
-0.14832	-6.7277e-05
-0.14829	-6.72708e-05
-0.14826	-6.72646e-05
-0.14823	-6.72584e-05
-0.1482	-6.72521e-05
-0.14817	-6.72459e-05
-0.14814	-6.72397e-05
-0.14811	-6.72334e-05
-0.14808	-6.72272e-05
-0.14805	-6.72209e-05
-0.14802	-6.72147e-05
-0.14799	-6.72084e-05
-0.14796	-6.72022e-05
-0.14793	-6.71959e-05
-0.1479	-6.71897e-05
-0.14787	-6.71834e-05
-0.14784	-6.71771e-05
-0.14781	-6.71709e-05
-0.14778	-6.71646e-05
-0.14775	-6.71583e-05
-0.14772	-6.71521e-05
-0.14769	-6.71458e-05
-0.14766	-6.71395e-05
-0.14763	-6.71332e-05
-0.1476	-6.71269e-05
-0.14757	-6.71206e-05
-0.14754	-6.71143e-05
-0.14751	-6.7108e-05
-0.14748	-6.71017e-05
-0.14745	-6.70954e-05
-0.14742	-6.70891e-05
-0.14739	-6.70828e-05
-0.14736	-6.70765e-05
-0.14733	-6.70702e-05
-0.1473	-6.70639e-05
-0.14727	-6.70575e-05
-0.14724	-6.70512e-05
-0.14721	-6.70449e-05
-0.14718	-6.70385e-05
-0.14715	-6.70322e-05
-0.14712	-6.70259e-05
-0.14709	-6.70195e-05
-0.14706	-6.70132e-05
-0.14703	-6.70068e-05
-0.147	-6.70005e-05
-0.14697	-6.69941e-05
-0.14694	-6.69878e-05
-0.14691	-6.69814e-05
-0.14688	-6.69751e-05
-0.14685	-6.69687e-05
-0.14682	-6.69623e-05
-0.14679	-6.6956e-05
-0.14676	-6.69496e-05
-0.14673	-6.69432e-05
-0.1467	-6.69368e-05
-0.14667	-6.69304e-05
-0.14664	-6.69241e-05
-0.14661	-6.69177e-05
-0.14658	-6.69113e-05
-0.14655	-6.69049e-05
-0.14652	-6.68985e-05
-0.14649	-6.68921e-05
-0.14646	-6.68857e-05
-0.14643	-6.68793e-05
-0.1464	-6.68729e-05
-0.14637	-6.68664e-05
-0.14634	-6.686e-05
-0.14631	-6.68536e-05
-0.14628	-6.68472e-05
-0.14625	-6.68408e-05
-0.14622	-6.68343e-05
-0.14619	-6.68279e-05
-0.14616	-6.68215e-05
-0.14613	-6.6815e-05
-0.1461	-6.68086e-05
-0.14607	-6.68021e-05
-0.14604	-6.67957e-05
-0.14601	-6.67892e-05
-0.14598	-6.67828e-05
-0.14595	-6.67763e-05
-0.14592	-6.67699e-05
-0.14589	-6.67634e-05
-0.14586	-6.67569e-05
-0.14583	-6.67505e-05
-0.1458	-6.6744e-05
-0.14577	-6.67375e-05
-0.14574	-6.67311e-05
-0.14571	-6.67246e-05
-0.14568	-6.67181e-05
-0.14565	-6.67116e-05
-0.14562	-6.67051e-05
-0.14559	-6.66986e-05
-0.14556	-6.66921e-05
-0.14553	-6.66856e-05
-0.1455	-6.66791e-05
-0.14547	-6.66726e-05
-0.14544	-6.66661e-05
-0.14541	-6.66596e-05
-0.14538	-6.66531e-05
-0.14535	-6.66466e-05
-0.14532	-6.66401e-05
-0.14529	-6.66335e-05
-0.14526	-6.6627e-05
-0.14523	-6.66205e-05
-0.1452	-6.66139e-05
-0.14517	-6.66074e-05
-0.14514	-6.66009e-05
-0.14511	-6.65943e-05
-0.14508	-6.65878e-05
-0.14505	-6.65812e-05
-0.14502	-6.65747e-05
-0.14499	-6.65681e-05
-0.14496	-6.65616e-05
-0.14493	-6.6555e-05
-0.1449	-6.65485e-05
-0.14487	-6.65419e-05
-0.14484	-6.65353e-05
-0.14481	-6.65287e-05
-0.14478	-6.65222e-05
-0.14475	-6.65156e-05
-0.14472	-6.6509e-05
-0.14469	-6.65024e-05
-0.14466	-6.64958e-05
-0.14463	-6.64893e-05
-0.1446	-6.64827e-05
-0.14457	-6.64761e-05
-0.14454	-6.64695e-05
-0.14451	-6.64629e-05
-0.14448	-6.64563e-05
-0.14445	-6.64496e-05
-0.14442	-6.6443e-05
-0.14439	-6.64364e-05
-0.14436	-6.64298e-05
-0.14433	-6.64232e-05
-0.1443	-6.64166e-05
-0.14427	-6.64099e-05
-0.14424	-6.64033e-05
-0.14421	-6.63967e-05
-0.14418	-6.639e-05
-0.14415	-6.63834e-05
-0.14412	-6.63768e-05
-0.14409	-6.63701e-05
-0.14406	-6.63635e-05
-0.14403	-6.63568e-05
-0.144	-6.63502e-05
-0.14397	-6.63435e-05
-0.14394	-6.63368e-05
-0.14391	-6.63302e-05
-0.14388	-6.63235e-05
-0.14385	-6.63168e-05
-0.14382	-6.63102e-05
-0.14379	-6.63035e-05
-0.14376	-6.62968e-05
-0.14373	-6.62901e-05
-0.1437	-6.62834e-05
-0.14367	-6.62768e-05
-0.14364	-6.62701e-05
-0.14361	-6.62634e-05
-0.14358	-6.62567e-05
-0.14355	-6.625e-05
-0.14352	-6.62433e-05
-0.14349	-6.62366e-05
-0.14346	-6.62299e-05
-0.14343	-6.62231e-05
-0.1434	-6.62164e-05
-0.14337	-6.62097e-05
-0.14334	-6.6203e-05
-0.14331	-6.61963e-05
-0.14328	-6.61895e-05
-0.14325	-6.61828e-05
-0.14322	-6.61761e-05
-0.14319	-6.61693e-05
-0.14316	-6.61626e-05
-0.14313	-6.61559e-05
-0.1431	-6.61491e-05
-0.14307	-6.61424e-05
-0.14304	-6.61356e-05
-0.14301	-6.61289e-05
-0.14298	-6.61221e-05
-0.14295	-6.61153e-05
-0.14292	-6.61086e-05
-0.14289	-6.61018e-05
-0.14286	-6.6095e-05
-0.14283	-6.60883e-05
-0.1428	-6.60815e-05
-0.14277	-6.60747e-05
-0.14274	-6.60679e-05
-0.14271	-6.60611e-05
-0.14268	-6.60544e-05
-0.14265	-6.60476e-05
-0.14262	-6.60408e-05
-0.14259	-6.6034e-05
-0.14256	-6.60272e-05
-0.14253	-6.60204e-05
-0.1425	-6.60136e-05
-0.14247	-6.60067e-05
-0.14244	-6.59999e-05
-0.14241	-6.59931e-05
-0.14238	-6.59863e-05
-0.14235	-6.59795e-05
-0.14232	-6.59726e-05
-0.14229	-6.59658e-05
-0.14226	-6.5959e-05
-0.14223	-6.59522e-05
-0.1422	-6.59453e-05
-0.14217	-6.59385e-05
-0.14214	-6.59316e-05
-0.14211	-6.59248e-05
-0.14208	-6.59179e-05
-0.14205	-6.59111e-05
-0.14202	-6.59042e-05
-0.14199	-6.58974e-05
-0.14196	-6.58905e-05
-0.14193	-6.58836e-05
-0.1419	-6.58768e-05
-0.14187	-6.58699e-05
-0.14184	-6.5863e-05
-0.14181	-6.58561e-05
-0.14178	-6.58493e-05
-0.14175	-6.58424e-05
-0.14172	-6.58355e-05
-0.14169	-6.58286e-05
-0.14166	-6.58217e-05
-0.14163	-6.58148e-05
-0.1416	-6.58079e-05
-0.14157	-6.5801e-05
-0.14154	-6.57941e-05
-0.14151	-6.57872e-05
-0.14148	-6.57803e-05
-0.14145	-6.57734e-05
-0.14142	-6.57665e-05
-0.14139	-6.57595e-05
-0.14136	-6.57526e-05
-0.14133	-6.57457e-05
-0.1413	-6.57388e-05
-0.14127	-6.57318e-05
-0.14124	-6.57249e-05
-0.14121	-6.57179e-05
-0.14118	-6.5711e-05
-0.14115	-6.57041e-05
-0.14112	-6.56971e-05
-0.14109	-6.56902e-05
-0.14106	-6.56832e-05
-0.14103	-6.56763e-05
-0.141	-6.56693e-05
-0.14097	-6.56623e-05
-0.14094	-6.56554e-05
-0.14091	-6.56484e-05
-0.14088	-6.56414e-05
-0.14085	-6.56344e-05
-0.14082	-6.56275e-05
-0.14079	-6.56205e-05
-0.14076	-6.56135e-05
-0.14073	-6.56065e-05
-0.1407	-6.55995e-05
-0.14067	-6.55925e-05
-0.14064	-6.55855e-05
-0.14061	-6.55785e-05
-0.14058	-6.55715e-05
-0.14055	-6.55645e-05
-0.14052	-6.55575e-05
-0.14049	-6.55505e-05
-0.14046	-6.55435e-05
-0.14043	-6.55365e-05
-0.1404	-6.55294e-05
-0.14037	-6.55224e-05
-0.14034	-6.55154e-05
-0.14031	-6.55083e-05
-0.14028	-6.55013e-05
-0.14025	-6.54943e-05
-0.14022	-6.54872e-05
-0.14019	-6.54802e-05
-0.14016	-6.54731e-05
-0.14013	-6.54661e-05
-0.1401	-6.5459e-05
-0.14007	-6.5452e-05
[truncated: 24,002 more rows]

## Sheet: Panel_b_2D
Delay	Energy(HO)	Norm.Yield
-0.21	5.5	0.37
-0.21	5.504	0.319
-0.21	5.508	0.268
-0.21	5.512	0.218
-0.21	5.516	0.168
-0.21	5.52	0.119
-0.21	5.524	0.074
-0.21	5.528	0.031
-0.21	5.532	0.008
-0.21	5.536	0.01
-0.21	5.54	0.031
-0.21	5.544	0.07
-0.21	5.548	0.125
-0.21	5.552	0.196
-0.21	5.556	0.28
-0.21	5.56	0.374
-0.21	5.564	0.475
-0.21	5.568	0.568
-0.21	5.572	0.641
-0.21	5.576	0.694
-0.21	5.58	0.721
-0.21	5.584	0.729
-0.21	5.588	0.721
-0.21	5.592	0.7
-0.21	5.596	0.671
-0.21	5.6	0.637
-0.21	5.604	0.602
-0.21	5.608	0.567
-0.21	5.612	0.535
-0.21	5.616	0.507
-0.21	5.62	0.483
-0.21	5.624	0.463
-0.21	5.628	0.447
-0.21	5.632	0.435
-0.21	5.636	0.427
-0.21	5.64	0.422
-0.21	5.644	0.42
-0.21	5.648	0.419
-0.21	5.652	0.421
-0.21	5.656	0.424
-0.21	5.66	0.427
-0.21	5.664	0.431
-0.21	5.668	0.436
-0.21	5.672	0.441
-0.21	5.676	0.446
-0.21	5.68	0.451
-0.21	5.684	0.455
-0.21	5.688	0.459
-0.21	5.692	0.463
-0.21	5.696	0.467
-0.21	5.7	0.47
-0.21	5.704	0.472
-0.21	5.708	0.475
-0.21	5.712	0.477
-0.21	5.716	0.478
-0.21	5.72	0.479
-0.21	5.724	0.481
-0.21	5.728	0.482
-0.21	5.732	0.482
-0.21	5.736	0.483
-0.21	5.74	0.484
-0.21	5.744	0.484
-0.21	5.748	0.485
-0.21	5.752	0.486
-0.21	5.756	0.486
-0.21	5.76	0.487
-0.21	5.764	0.488
-0.21	5.768	0.488
-0.21	5.772	0.489
-0.21	5.776	0.49
-0.21	5.78	0.49
-0.21	5.784	0.491
-0.21	5.788	0.492
-0.21	5.792	0.493
-0.21	5.796	0.493
-0.21	5.8	0.494
-0.21	5.804	0.494
-0.21	5.808	0.495
-0.21	5.812	0.495
-0.21	5.816	0.496
-0.21	5.82	0.496
-0.21	5.824	0.496
-0.21	5.828	0.497
-0.21	5.832	0.497
-0.21	5.836	0.498
-0.21	5.84	0.498
-0.21	5.844	0.499
-0.21	5.848	0.499
-0.21	5.852	0.5
-0.21	5.856	0.5
-0.21	5.86	0.501
-0.21	5.864	0.501
-0.21	5.868	0.501
-0.21	5.872	0.502
-0.21	5.876	0.502
-0.21	5.88	0.503
-0.21	5.884	0.503
-0.21	5.888	0.503
-0.21	5.892	0.504
-0.21	5.896	0.504
-0.21	5.9	0.504
-0.21	5.904	0.504
-0.21	5.908	0.505
-0.21	5.912	0.505
-0.21	5.916	0.505
-0.21	5.92	0.505
-0.21	5.924	0.505
-0.21	5.928	0.505
-0.21	5.932	0.505
-0.21	5.936	0.505
-0.21	5.94	0.505
-0.21	5.944	0.505
-0.21	5.948	0.505
-0.21	5.952	0.505
-0.21	5.956	0.504
-0.21	5.96	0.504
-0.21	5.964	0.504
-0.21	5.968	0.504
-0.21	5.972	0.504
-0.21	5.976	0.504
-0.21	5.98	0.504
-0.21	5.984	0.504
-0.21	5.988	0.504
-0.21	5.992	0.504
-0.21	5.996	0.504
-0.21	6	0.504
-0.21	6.004	0.503
-0.21	6.008	0.503
-0.21	6.012	0.503
-0.21	6.016	0.503
-0.21	6.02	0.503
-0.21	6.024	0.503
-0.21	6.028	0.503
-0.21	6.032	0.502
-0.21	6.036	0.502
-0.21	6.04	0.502
-0.21	6.044	0.502
-0.21	6.048	0.502
-0.21	6.052	0.501
-0.21	6.056	0.501
-0.21	6.06	0.501
-0.21	6.064	0.501
-0.21	6.068	0.501
-0.21	6.072	0.5
-0.21	6.076	0.5
-0.21	6.08	0.5
-0.21	6.084	0.499
-0.21	6.088	0.499
-0.21	6.092	0.498
-0.21	6.096	0.498
-0.21	6.1	0.497
-0.21	6.104	0.497
-0.21	6.108	0.496
-0.21	6.112	0.495
-0.21	6.116	0.495
-0.21	6.12	0.494
-0.21	6.124	0.493
-0.21	6.128	0.493
-0.21	6.132	0.492
-0.21	6.136	0.491
-0.21	6.14	0.491
-0.21	6.144	0.49
-0.21	6.148	0.489
-0.21	6.152	0.489
-0.21	6.156	0.488
-0.21	6.16	0.487
-0.21	6.164	0.486
-0.21	6.168	0.486
-0.21	6.172	0.485
-0.21	6.176	0.484
-0.21	6.18	0.484
-0.21	6.184	0.482
-0.21	6.188	0.481
-0.21	6.192	0.48
-0.21	6.196	0.479
-0.21	6.2	0.478
-0.21	6.204	0.477
-0.21	6.208	0.476
-0.21	6.212	0.475
-0.21	6.216	0.474
-0.21	6.22	0.473
-0.21	6.224	0.473
-0.21	6.228	0.472
-0.21	6.232	0.472
-0.21	6.236	0.471
-0.21	6.24	0.471
-0.21	6.244	0.471
-0.21	6.248	0.471
-0.21	6.252	0.471
-0.21	6.256	0.471
-0.21	6.26	0.471
-0.21	6.264	0.471
-0.21	6.268	0.471
-0.21	6.272	0.471
-0.21	6.276	0.471
-0.21	6.28	0.472
-0.21	6.284	0.472
-0.21	6.288	0.472
-0.21	6.292	0.473
-0.21	6.296	0.473
-0.21	6.3	0.473
-0.21	6.304	0.473
-0.21	6.308	0.472
-0.21	6.312	0.471
-0.21	6.316	0.47
-0.21	6.32	0.468
-0.21	6.324	0.464
-0.21	6.328	0.461
-0.21	6.332	0.456
-0.21	6.336	0.451
-0.21	6.34	0.445
-0.21	6.344	0.439
-0.21	6.348	0.431
-0.21	6.352	0.423
-0.21	6.356	0.414
-0.21	6.36	0.405
-0.21	6.364	0.396
-0.21	6.368	0.389
-0.21	6.372	0.382
-0.21	6.376	0.376
-0.21	6.38	0.373
-0.21	6.384	0.373
-0.21	6.388	0.374
-0.21	6.392	0.379
-0.21	6.396	0.387
-0.21	6.4	0.398
-0.21	6.404	0.412
-0.21	6.408	0.429
-0.21	6.412	0.446
-0.21	6.416	0.463
-0.21	6.42	0.479
-0.21	6.424	0.492
-0.21	6.428	0.498
-0.21	6.432	0.497
-0.21	6.436	0.488
-0.21	6.44	0.471
-0.21	6.444	0.447
-0.21	6.448	0.419
-0.21	6.452	0.389
-0.21	6.456	0.359
-0.21	6.46	0.332
-0.21	6.464	0.312
-0.21	6.468	0.302
-0.21	6.472	0.307
-0.21	6.476	0.328
-0.21	6.48	0.372
-0.21	6.484	0.447
-0.21	6.488	0.562
-0.21	6.492	0.729
-0.21	6.496	0.967
-0.21	6.5	0.983
-0.21	6.504	0.986
-0.21	6.508	0.989
-0.21	6.512	0.991
-0.21	6.516	0.993
-0.21	6.52	0.995
-0.21	6.524	0.996
-0.21	6.528	0.998
-0.21	6.532	0.999
-0.21	6.536	1
-0.21	6.54	1
-0.21	6.544	1
-0.21	6.548	1
-0.21	6.552	1
-0.21	6.556	0.998
-0.21	6.56	0.996
-0.21	6.564	0.991
-0.21	6.568	0.984
-0.21	6.572	0.975
-0.21	6.576	0.963
-0.21	6.58	0.949
-0.21	6.584	0.932
-0.21	6.588	0.913
-0.21	6.592	0.896
-0.21	6.596	0.88
-0.21	6.6	0.868
-0.21	6.604	0.857
-0.21	6.608	0.851
-0.21	6.612	0.849
-0.21	6.616	0.847
-0.21	6.62	0.848
-0.21	6.624	0.852
-0.21	6.628	0.858
-0.21	6.632	0.865
-0.21	6.636	0.871
-0.21	6.64	0.879
-0.21	6.644	0.887
-0.21	6.648	0.896
-0.21	6.652	0.904
-0.21	6.656	0.911
-0.21	6.66	0.918
-0.21	6.664	0.925
-0.21	6.668	0.932
-0.21	6.672	0.937
-0.21	6.676	0.942
-0.21	6.68	0.947
-0.21	6.684	0.951
-0.21	6.688	0.955
-0.21	6.692	0.959
-0.21	6.696	0.962
-0.21	6.7	0.965
-0.21	6.704	0.967
-0.21	6.708	0.969
-0.21	6.712	0.972
-0.21	6.716	0.973
-0.21	6.72	0.975
-0.21	6.724	0.977
-0.21	6.728	0.978
-0.21	6.732	0.979
-0.21	6.736	0.98
-0.21	6.74	0.981
-0.21	6.744	0.981
-0.21	6.748	0.982
-0.21	6.752	0.982
-0.21	6.756	0.983
-0.21	6.76	0.983
-0.21	6.764	0.983
-0.21	6.768	0.984
-0.21	6.772	0.984
-0.21	6.776	0.984
-0.21	6.78	0.984
-0.21	6.784	0.984
-0.21	6.788	0.984
-0.21	6.792	0.984
-0.21	6.796	0.984
-0.21	6.8	0.984
-0.21	6.804	0.984
-0.21	6.808	0.984
-0.21	6.812	0.984
-0.21	6.816	0.984
-0.21	6.82	0.984
-0.21	6.824	0.984
-0.21	6.828	0.984
-0.21	6.832	0.984
-0.21	6.836	0.984
-0.21	6.84	0.984
-0.21	6.844	0.984
-0.21	6.848	0.984
-0.21	6.852	0.984
-0.21	6.856	0.984
-0.21	6.86	0.984
-0.21	6.864	0.984
-0.21	6.868	0.984
-0.21	6.872	0.984
-0.21	6.876	0.984
-0.21	6.88	0.984
-0.21	6.884	0.984
-0.21	6.888	0.984
-0.21	6.892	0.984
-0.21	6.896	0.984
-0.21	6.9	0.984
-0.21	6.904	0.984
-0.21	6.908	0.984
-0.21	6.912	0.984
-0.21	6.916	0.984
-0.21	6.92	0.984
-0.21	6.924	0.984
-0.21	6.928	0.984
-0.21	6.932	0.984
-0.21	6.936	0.984
-0.21	6.94	0.984
-0.21	6.944	0.984
-0.21	6.948	0.984
-0.21	6.952	0.984
-0.21	6.956	0.984
-0.21	6.96	0.984
-0.21	6.964	0.984
-0.21	6.968	0.984
-0.21	6.972	0.984
-0.21	6.976	0.984
-0.21	6.98	0.984
-0.21	6.984	0.984
-0.21	6.988	0.984
-0.21	6.992	0.984
-0.21	6.996	0.984
-0.21	7	0.984
-0.21	7.004	0.984
-0.21	7.008	0.984
-0.21	7.012	0.984
-0.21	7.016	0.984
-0.21	7.02	0.984
-0.21	7.024	0.984
-0.21	7.028	0.984
-0.21	7.032	0.984
-0.21	7.036	0.984
-0.21	7.04	0.984
-0.21	7.044	0.984
-0.21	7.048	0.984
-0.21	7.052	0.984
-0.21	7.056	0.984
-0.21	7.06	0.984
-0.21	7.064	0.984
-0.21	7.068	0.984
-0.21	7.072	0.984
-0.21	7.076	0.984
-0.21	7.08	0.984
-0.21	7.084	0.984
-0.21	7.088	0.984
-0.21	7.092	0.984
-0.21	7.096	0.984
-0.21	7.1	0.984
-0.21	7.104	0.984
-0.21	7.108	0.984
-0.21	7.112	0.984
-0.21	7.116	0.984
-0.21	7.12	0.984
-0.21	7.124	0.984
-0.21	7.128	0.984
-0.21	7.132	0.984
-0.21	7.136	0.984
-0.21	7.14	0.984
-0.21	7.144	0.984
-0.21	7.148	0.984
-0.21	7.152	0.984
-0.21	7.156	0.984
-0.21	7.16	0.984
-0.21	7.164	0.984
-0.21	7.168	0.984
-0.21	7.172	0.985
-0.21	7.176	0.985
-0.21	7.18	0.985
-0.21	7.184	0.985
-0.21	7.188	0.985
-0.21	7.192	0.985
-0.21	7.196	0.985
-0.21	7.2	0.985
-0.21	7.204	0.985
-0.21	7.208	0.986
-0.21	7.212	0.986
-0.21	7.216	0.986
-0.21	7.22	0.986
-0.21	7.224	0.986
-0.21	7.228	0.986
-0.21	7.232	0.987
-0.21	7.236	0.987
-0.21	7.24	0.987
-0.21	7.244	0.987
-0.21	7.248	0.987
-0.21	7.252	0.987
-0.21	7.256	0.986
-0.21	7.26	0.986
-0.21	7.264	0.986
-0.21	7.268	0.986
-0.21	7.272	0.986
-0.21	7.276	0.985
-0.21	7.28	0.985
-0.21	7.284	0.984
-0.21	7.288	0.983
-0.21	7.292	0.983
-0.21	7.296	0.982
-0.21	7.3	0.981
-0.21	7.304	0.98
-0.21	7.308	0.978
-0.21	7.312	0.977
-0.21	7.316	0.975
-0.21	7.32	0.974
-0.21	7.324	0.972
-0.21	7.328	0.969
-0.21	7.332	0.967
-0.21	7.336	0.964
-0.21	7.34	0.96
-0.21	7.344	0.957
-0.21	7.348	0.953
-0.21	7.352	0.948
-0.21	7.356	0.943
-0.21	7.36	0.938
-0.21	7.364	0.932
-0.21	7.368	0.925
-0.21	7.372	0.916
-0.21	7.376	0.907
-0.21	7.38	0.89
-0.21	7.384	0.867
-0.21	7.388	0.841
-0.21	7.392	0.813
-0.21	7.396	0.784
-0.21	7.4	0.753
-0.21	7.404	0.721
-0.21	7.408	0.689
-0.21	7.412	0.657
-0.21	7.416	0.625
-0.21	7.42	0.595
-0.21	7.424	0.568
-0.21	7.428	0.543
-0.21	7.432	0.523
-0.21	7.436	0.507
-0.21	7.44	0.497
-0.21	7.444	0.494
-0.21	7.448	0.498
-0.21	7.452	0.509
-0.21	7.456	0.529
-0.21	7.46	0.557
-0.21	7.464	0.593
-0.21	7.468	0.636
-0.21	7.472	0.685
-0.21	7.476	0.738
-0.21	7.48	0.787
-0.21	7.484	0.809
-0.21	7.488	0.828
-0.21	7.492	0.846
-0.21	7.496	0.86
-0.21	7.5	0.87
-0.21	7.504	0.873
-0.21	7.508	0.871
-0.21	7.512	0.866
-0.21	7.516	0.857
-0.21	7.52	0.843
-0.21	7.524	0.823
-0.21	7.528	0.795
-0.21	7.532	0.758
-0.21	7.536	0.714
-0.21	7.54	0.662
-0.21	7.544	0.603
-0.21	7.548	0.538
-0.21	7.552	0.461
-0.21	7.556	0.369
-0.21	7.56	0.261
-0.21	7.564	0.169
-0.21	7.568	0.096
-0.21	7.572	0.041
-0.21	7.576	0.009
-0.21	7.58	0
-0.21	7.584	0.008
-0.21	7.588	0.028
-0.21	7.592	0.056
-0.21	7.596	0.09
-0.21	7.6	0.128
-0.21	7.604	0.169
-0.21	7.608	0.212
-0.21	7.612	0.257
-0.21	7.616	0.302
-0.21	7.62	0.347
-0.21	7.624	0.392
-0.21	7.628	0.437
-0.21	7.632	0.482
-0.21	7.636	0.52
-0.21	7.64	0.555
-0.21	7.644	0.581
-0.21	7.648	0.595
-0.21	7.652	0.598
-0.21	7.656	0.594
-0.21	7.66	0.589
-0.21	7.664	0.582
-0.21	7.668	0.573
-0.21	7.672	0.563
-0.21	7.676	0.554
-0.21	7.68	0.545
-0.21	7.684	0.537
-0.21	7.688	0.528
-0.21	7.692	0.521
-0.21	7.696	0.514
-0.21	7.7	0.507
-0.21	7.704	0.501
-0.21	7.708	0.496
-0.21	7.712	0.491
-0.21	7.716	0.487
-0.21	7.72	0.484
-0.21	7.724	0.481
-0.21	7.728	0.479
-0.21	7.732	0.478
-0.21	7.736	0.477
-0.21	7.74	0.477
-0.21	7.744	0.476
-0.21	7.748	0.477
-0.21	7.752	0.477
-0.21	7.756	0.478
-0.21	7.76	0.479
-0.21	7.764	0.48
-0.21	7.768	0.482
-0.21	7.772	0.483
-0.21	7.776	0.485
-0.21	7.78	0.486
-0.21	7.784	0.488
-0.21	7.788	0.489
-0.21	7.792	0.49
-0.21	7.796	0.491
-0.21	7.8	0.492
-0.21	7.804	0.492
-0.21	7.808	0.493
-0.21	7.812	0.494
-0.21	7.816	0.495
-0.21	7.82	0.496
-0.21	7.824	0.497
-0.21	7.828	0.497
-0.21	7.832	0.498
-0.21	7.836	0.499
-0.21	7.84	0.5
-0.21	7.844	0.5
-0.21	7.848	0.501
-0.21	7.852	0.501
-0.21	7.856	0.502
-0.21	7.86	0.502
-0.21	7.864	0.503
-0.21	7.868	0.503
-0.21	7.872	0.504
-0.21	7.876	0.504
-0.21	7.88	0.505
-0.21	7.884	0.505
-0.21	7.888	0.506
-0.21	7.892	0.506
-0.21	7.896	0.506
-0.21	7.9	0.506
-0.21	7.904	0.506
-0.21	7.908	0.506
-0.21	7.912	0.506
-0.21	7.916	0.506
-0.21	7.92	0.506
-0.21	7.924	0.507
-0.21	7.928	0.507
-0.21	7.932	0.507
-0.21	7.936	0.507
-0.21	7.94	0.507
-0.21	7.944	0.507
-0.21	7.948	0.507
-0.21	7.952	0.507
-0.21	7.956	0.507
-0.21	7.96	0.507
-0.21	7.964	0.507
-0.21	7.968	0.506
-0.21	7.972	0.506
-0.21	7.976	0.506
-0.21	7.98	0.506
-0.21	7.984	0.506
-0.21	7.988	0.506
-0.21	7.992	0.506
-0.21	7.996	0.506
-0.21	8	0.506
-0.21	8.004	0.506
-0.21	8.008	0.506
-0.21	8.012	0.505
-0.21	8.016	0.505
-0.21	8.02	0.505
-0.21	8.024	0.505
-0.21	8.028	0.505
-0.21	8.032	0.505
-0.21	8.036	0.504
-0.21	8.04	0.504
-0.21	8.044	0.504
-0.21	8.048	0.504
-0.21	8.052	0.504
-0.21	8.056	0.503
-0.21	8.06	0.503
-0.21	8.064	0.503
-0.21	8.068	0.503
-0.21	8.072	0.502
-0.21	8.076	0.502
-0.21	8.08	0.502
-0.21	8.084	0.502
-0.21	8.088	0.501
-0.21	8.092	0.501
-0.21	8.096	0.5
-0.21	8.1	0.499
-0.21	8.104	0.499
-0.21	8.108	0.498
-0.21	8.112	0.497
-0.21	8.116	0.497
-0.21	8.12	0.496
-0.21	8.124	0.495
-0.21	8.128	0.495
-0.21	8.132	0.494
-0.21	8.136	0.493
-0.21	8.14	0.492
-0.21	8.144	0.491
-0.21	8.148	0.49
-0.21	8.152	0.49
-0.21	8.156	0.489
-0.21	8.16	0.488
-0.21	8.164	0.487
-0.21	8.168	0.486
-0.21	8.172	0.485
-0.21	8.176	0.484
-0.21	8.18	0.483
-0.21	8.184	0.482
-0.21	8.188	0.481
-0.21	8.192	0.479
-0.21	8.196	0.477
-0.21	8.2	0.475
-0.21	8.204	0.473
-0.21	8.208	0.472
-0.21	8.212	0.47
-0.21	8.216	0.468
-0.21	8.22	0.466
-0.21	8.224	0.463
-0.21	8.228	0.461
-0.21	8.232	0.459
-0.21	8.236	0.457
-0.21	8.24	0.455
-0.21	8.244	0.453
-0.21	8.248	0.451
-0.21	8.252	0.448
-0.21	8.256	0.446
-0.21	8.26	0.444
-0.21	8.264	0.442
-0.21	8.268	0.44
-0.21	8.272	0.438
-0.21	8.276	0.436
-0.21	8.28	0.435
-0.21	8.284	0.434
-0.21	8.288	0.433
-0.21	8.292	0.433
-0.21	8.296	0.433
-0.21	8.3	0.434
-0.21	8.304	0.435
-0.21	8.308	0.437
-0.21	8.312	0.439
-0.21	8.316	0.442
-0.21	8.32	0.446
-0.21	8.324	0.45
-0.21	8.328	0.456
-0.21	8.332	0.462
-0.21	8.336	0.47
-0.21	8.34	0.478
-0.21	8.344	0.487
-0.21	8.348	0.498
-0.21	8.352	0.509
-0.21	8.356	0.522
-0.21	8.36	0.536
-0.21	8.364	0.552
-0.21	8.368	0.569
-0.21	8.372	0.587
-0.21	8.376	0.608
-0.21	8.38	0.631
-0.21	8.384	0.657
-0.21	8.388	0.687
-0.21	8.392	0.721
-0.21	8.396	0.76
-0.21	8.4	0.799
-0.21	8.404	0.84
-0.21	8.408	0.865
-0.21	8.412	0.864
-0.21	8.416	0.852
-0.21	8.42	0.838
-0.21	8.424	0.796
-0.21	8.428	0.696
-0.21	8.432	0.619
-0.21	8.436	0.561
-0.21	8.44	0.522
-0.21	8.444	0.497
-0.21	8.448	0.486
-0.21	8.452	0.487
-0.21	8.456	0.5
-0.21	8.46	0.522
-0.21	8.464	0.553
-0.21	8.468	0.591
-0.21	8.472	0.637
-0.21	8.476	0.688
-0.21	8.48	0.745
-0.21	8.484	0.805
-0.21	8.488	0.814
-0.21	8.492	0.794
-0.21	8.496	0.773
-0.21	8.5	0.746
-0.21	8.504	0.71
-0.21	8.508	0.616
-0.21	8.512	0.526
-0.21	8.516	0.442
-0.21	8.52	0.365
-0.21	8.524	0.294
-0.21	8.528	0.23
-0.21	8.532	0.173
-0.21	8.536	0.123
-0.21	8.54	0.082
-0.21	8.544	0.049
-0.21	8.548	0.026
-0.21	8.552	0.014
-0.21	8.556	0.014
-0.21	8.56	0.027
-0.21	8.564	0.054
-0.21	8.568	0.095
-0.21	8.572	0.152
-0.21	8.576	0.223
-0.21	8.58	0.304
-0.21	8.584	0.396
-0.21	8.588	0.494
-0.21	8.592	0.583
-0.21	8.596	0.664
-0.21	8.6	0.732
-0.21	8.604	0.779
-0.21	8.608	0.812
-0.21	8.612	0.841
-0.21	8.616	0.867
-0.21	8.62	0.889
-0.21	8.624	0.908
-0.21	8.628	0.925
-0.21	8.632	0.94
-0.21	8.636	0.953
-0.21	8.64	0.964
-0.21	8.644	0.974
-0.21	8.648	0.982
-0.21	8.652	0.988
-0.21	8.656	0.992
-0.21	8.66	0.996
-0.21	8.664	0.998
-0.21	8.668	0.999
-0.21	8.672	0.995
-0.21	8.676	0.99
-0.21	8.68	0.986
-0.21	8.684	0.982
-0.21	8.688	0.977
-0.21	8.692	0.973
-0.21	8.696	0.97
-0.21	8.7	0.968
-0.21	8.704	0.966
-0.21	8.708	0.966
-0.21	8.712	0.965
-0.21	8.716	0.965
-0.21	8.72	0.965
-0.21	8.724	0.966
-0.21	8.728	0.966
-0.21	8.732	0.967
-0.21	8.736	0.968
-0.21	8.74	0.969
-0.21	8.744	0.969
-0.21	8.748	0.97
-0.21	8.752	0.97
-0.21	8.756	0.971
-0.21	8.76	0.971
-0.21	8.764	0.971
-0.21	8.768	0.971
-0.21	8.772	0.971
-0.21	8.776	0.971
-0.21	8.78	0.971
-0.21	8.784	0.971
-0.21	8.788	0.971
-0.21	8.792	0.97
-0.21	8.796	0.97
-0.21	8.8	0.97
-0.21	8.804	0.97
-0.21	8.808	0.97
-0.21	8.812	0.969
-0.21	8.816	0.969
-0.21	8.82	0.969
-0.21	8.824	0.969
-0.21	8.828	0.969
-0.21	8.832	0.969
-0.21	8.836	0.969
-0.21	8.84	0.969
-0.21	8.844	0.969
-0.21	8.848	0.969
-0.21	8.852	0.969
-0.21	8.856	0.969
-0.21	8.86	0.969
-0.21	8.864	0.969
-0.21	8.868	0.969
-0.21	8.872	0.969
-0.21	8.876	0.969
-0.21	8.88	0.969
-0.21	8.884	0.969
-0.21	8.888	0.969
-0.21	8.892	0.969
-0.21	8.896	0.969
-0.21	8.9	0.969
-0.21	8.904	0.969
-0.21	8.908	0.969
-0.21	8.912	0.969
-0.21	8.916	0.969
-0.21	8.92	0.969
-0.21	8.924	0.969
-0.21	8.928	0.969
-0.21	8.932	0.969
-0.21	8.936	0.969
-0.21	8.94	0.969
-0.21	8.944	0.969
-0.21	8.948	0.969
-0.21	8.952	0.969
-0.21	8.956	0.969
-0.21	8.96	0.969
-0.21	8.964	0.969
-0.21	8.968	0.969
-0.21	8.972	0.969
-0.21	8.976	0.969
-0.21	8.98	0.969
-0.21	8.984	0.969
-0.21	8.988	0.969
-0.21	8.992	0.969
-0.21	8.996	0.969
-0.21	9	0.969
-0.21	9.004	0.969
-0.21	9.008	0.969
-0.21	9.012	0.969
-0.21	9.016	0.969
-0.21	9.02	0.969
-0.21	9.024	0.969
-0.21	9.028	0.969
-0.21	9.032	0.969
-0.21	9.036	0.969
-0.21	9.04	0.969
-0.21	9.044	0.969
-0.21	9.048	0.969
-0.21	9.052	0.969
-0.21	9.056	0.969
-0.21	9.06	0.969
-0.21	9.064	0.969
-0.21	9.068	0.969
-0.21	9.072	0.969
-0.21	9.076	0.969
-0.21	9.08	0.969
-0.21	9.084	0.969
-0.21	9.088	0.969
-0.21	9.092	0.969
-0.21	9.096	0.969
-0.21	9.1	0.969
-0.21	9.104	0.969
-0.21	9.108	0.969
-0.21	9.112	0.969
-0.21	9.116	0.969
-0.21	9.12	0.969
-0.21	9.124	0.969
-0.21	9.128	0.969
-0.21	9.132	0.969
-0.21	9.136	0.969
-0.21	9.14	0.969
-0.21	9.144	0.969
-0.21	9.148	0.969
-0.21	9.152	0.969
-0.21	9.156	0.969
-0.21	9.16	0.968
-0.21	9.164	0.968
-0.21	9.168	0.968
-0.21	9.172	0.968
-0.21	9.176	0.967
-0.21	9.18	0.967
-0.21	9.184	0.967
-0.21	9.188	0.966
-0.21	9.192	0.966
-0.21	9.196	0.965
-0.21	9.2	0.965
-0.21	9.204	0.964
-0.21	9.208	0.964
-0.21	9.212	0.963
-0.21	9.216	0.962
-0.21	9.22	0.961
-0.21	9.224	0.96
-0.21	9.228	0.959
-0.21	9.232	0.957
-0.21	9.236	0.956
-0.21	9.24	0.954
-0.21	9.244	0.952
-0.21	9.248	0.95
-0.21	9.252	0.948
-0.21	9.256	0.945
-0.21	9.26	0.942
-0.21	9.264	0.939
-0.21	9.268	0.935
-0.21	9.272	0.932
-0.21	9.276	0.928
-0.21	9.28	0.923
-0.21	9.284	0.919
-0.21	9.288	0.914
-0.21	9.292	0.91
-0.21	9.296	0.905
-0.21	9.3	0.901
-0.21	9.304	0.896
-0.21	9.308	0.893
-0.21	9.312	0.889
-0.21	9.316	0.887
-0.21	9.32	0.886
-0.21	9.324	0.886
-0.21	9.328	0.888
-0.21	9.332	0.892
-0.21	9.336	0.899
-0.21	9.34	0.907
-0.21	9.344	0.918
-0.21	9.348	0.933
-0.21	9.352	0.951
-0.21	9.356	0.948
-0.21	9.36	0.944
-0.21	9.364	0.938
-0.21	9.368	0.931
-0.21	9.372	0.922
-0.21	9.376	0.911
-0.21	9.38	0.898
-0.21	9.384	0.883
-0.21	9.388	0.866
-0.21	9.392	0.847
-0.21	9.396	0.825
-0.21	9.4	0.8
-0.21	9.404	0.772
-0.21	9.408	0.741
-0.21	9.412	0.707
-0.21	9.416	0.671
-0.21	9.42	0.634
-0.21	9.424	0.594
-0.21	9.428	0.553
-0.21	9.432	0.511
-0.21	9.436	0.467
-0.21	9.44	0.422
-0.21	9.444	0.379
-0.21	9.448	0.337
-0.21	9.452	0.299
-0.21	9.456	0.263
-0.21	9.46	0.232
-0.21	9.464	0.209
-0.21	9.468	0.194
-0.21	9.472	0.181
-0.21	9.476	0.173
-0.21	9.48	0.176
-0.21	9.484	0.188
-0.21	9.488	0.208
-0.21	9.492	0.234
-0.21	9.496	0.264
-0.21	9.5	0.297
-0.21	9.504	0.331
-0.21	9.508	0.366
-0.21	9.512	0.4
-0.21	9.516	0.432
-0.21	9.52	0.463
-0.21	9.524	0.491
-0.21	9.528	0.518
-0.21	9.532	0.543
-0.21	9.536	0.566
-0.21	9.54	0.59
-0.21	9.544	0.614
-0.21	9.548	0.64
-0.21	9.552	0.668
-0.21	9.556	0.7
-0.21	9.56	0.737
-0.21	9.564	0.779
-0.21	9.568	0.828
-0.21	9.572	0.839
-0.21	9.576	0.846
-0.21	9.58	0.85
-0.21	9.584	0.85
-0.21	9.588	0.847
-0.21	9.592	0.841
-0.21	9.596	0.831
-0.21	9.6	0.819
-0.21	9.604	0.805
-0.21	9.608	0.789
-0.21	9.612	0.772
-0.21	9.616	0.754
-0.21	9.62	0.735
-0.21	9.624	0.715
-0.21	9.628	0.693
-0.21	9.632	0.667
-0.21	9.636	0.643
-0.21	9.64	0.619
-0.21	9.644	0.559
-0.21	9.648	0.507
-0.21	9.652	0.461
-0.21	9.656	0.422
-0.21	9.66	0.39
-0.21	9.664	0.364
-0.21	9.668	0.343
-0.21	9.672	0.328
-0.21	9.676	0.32
-0.21	9.68	0.316
-0.21	9.684	0.316
-0.21	9.688	0.32
-0.21	9.692	0.327
-0.21	9.696	0.337
-0.21	9.7	0.348
-0.21	9.704	0.361
-0.21	9.708	0.374
-0.21	9.712	0.387
-0.21	9.716	0.4
-0.21	9.72	0.413
-0.21	9.724	0.425
-0.21	9.728	0.436
-0.21	9.732	0.446
-0.21	9.736	0.454
-0.21	9.74	0.461
-0.21	9.744	0.467
-0.21	9.748	0.472
-0.21	9.752	0.477
-0.21	9.756	0.48
-0.21	9.76	0.484
-0.21	9.764	0.486
-0.21	9.768	0.489
-0.21	9.772	0.491
-0.21	9.776	0.492
-0.21	9.78	0.493
-0.21	9.784	0.494
-0.21	9.788	0.495
-0.21	9.792	0.496
-0.21	9.796	0.496
-0.21	9.8	0.497
-0.21	9.804	0.498
-0.21	9.808	0.498
-0.21	9.812	0.499
-0.21	9.816	0.499
-0.21	9.82	0.5
-0.21	9.824	0.5
-0.21	9.828	0.501
-0.21	9.832	0.501
-0.21	9.836	0.502
-0.21	9.84	0.502
-0.21	9.844	0.502
-0.21	9.848	0.503
-0.21	9.852	0.503
-0.21	9.856	0.504
-0.21	9.86	0.504
-0.21	9.864	0.505
-0.21	9.868	0.505
-0.21	9.872	0.506
-0.21	9.876	0.506
-0.21	9.88	0.506
-0.21	9.884	0.506
-0.21	9.888	0.506
-0.21	9.892	0.506
-0.21	9.896	0.506
-0.21	9.9	0.507
-0.21	9.904	0.507
-0.21	9.908	0.507
-0.21	9.912	0.507
-0.21	9.916	0.507
-0.21	9.92	0.507
-0.21	9.924	0.507
-0.21	9.928	0.507
-0.21	9.932	0.507
-0.21	9.936	0.507
-0.21	9.94	0.508
-0.21	9.944	0.508
-0.21	9.948	0.508
-0.21	9.952	0.508
-0.21	9.956	0.508
-0.21	9.96	0.508
-0.21	9.964	0.508
-0.21	9.968	0.508
-0.21	9.972	0.508
-0.21	9.976	0.508
-0.21	9.98	0.508
-0.21	9.984	0.508
-0.21	9.988	0.508
-0.21	9.992	0.508
-0.21	9.996	0.507
-0.21	10	0.507
-0.21	10.004	0.507
-0.21	10.008	0.507
-0.21	10.012	0.507
-0.21	10.016	0.507
-0.21	10.02	0.507
-0.21	10.024	0.507
-0.21	10.028	0.507
-0.21	10.032	0.506
-0.21	10.036	0.506
-0.21	10.04	0.506
-0.21	10.044	0.506
-0.21	10.048	0.506
-0.21	10.052	0.505
-0.21	10.056	0.505
-0.21	10.06	0.505
-0.21	10.064	0.505
-0.21	10.068	0.504
-0.21	10.072	0.504
-0.21	10.076	0.504
-0.21	10.08	0.504
-0.21	10.084	0.503
-0.21	10.088	0.503
-0.21	10.092	0.503
-0.21	10.096	0.502
-0.21	10.1	0.502
-0.21	10.104	0.501
-0.21	10.108	0.501
-0.21	10.112	0.5
-0.21	10.116	0.499
-0.21	10.12	0.499
-0.21	10.124	0.498
-0.21	10.128	0.497
-0.21	10.132	0.497
-0.21	10.136	0.496
-0.21	10.14	0.495
-0.21	10.144	0.495
-0.21	10.148	0.494
-0.21	10.152	0.493
-0.21	10.156	0.493
-0.21	10.16	0.492
-0.21	10.164	0.491
-0.21	10.168	0.491
-0.21	10.172	0.49
-0.21	10.176	0.489
-0.21	10.18	0.489
-0.21	10.184	0.488
-0.21	10.188	0.488
-0.21	10.192	0.487
-0.21	10.196	0.486
-0.21	10.2	0.485
-0.21	10.204	0.484
-0.21	10.208	0.483
-0.21	10.212	0.482
-0.21	10.216	0.481
-0.21	10.22	0.481
-0.21	10.224	0.48
-0.21	10.228	0.479
-0.21	10.232	0.478
-0.21	10.236	0.476
-0.21	10.24	0.474
-0.21	10.244	0.472
-0.21	10.248	0.47
-0.21	10.252	0.467
-0.21	10.256	0.464
-0.21	10.26	0.459
-0.21	10.264	0.453
-0.21	10.268	0.446
-0.21	10.272	0.438
-0.21	10.276	0.428
-0.21	10.28	0.417
-0.21	10.284	0.405
-0.21	10.288	0.392
-0.21	10.292	0.376
-0.21	10.296	0.36
-0.21	10.3	0.343
-0.21	10.304	0.326
-0.21	10.308	0.309
-0.21	10.312	0.292
-0.21	10.316	0.276
-0.21	10.32	0.261
-0.21	10.324	0.247
-0.21	10.328	0.235
-0.21	10.332	0.226
-0.21	10.336	0.22
-0.21	10.34	0.219
-0.21	10.344	0.224
-0.21	10.348	0.236
-0.21	10.352	0.257
-0.21	10.356	0.291
-0.21	10.36	0.321
-0.21	10.364	0.354
-0.21	10.368	0.395
-0.21	10.372	0.441
-0.21	10.376	0.493
-0.21	10.38	0.551
-0.21	10.384	0.595
-0.21	10.388	0.617
-0.21	10.392	0.641
-0.21	10.396	0.665
-0.21	10.4	0.687
-0.21	10.404	0.709
-0.21	10.408	0.73
-0.21	10.412	0.751
-0.21	10.416	0.771
-0.21	10.42	0.791
-0.21	10.424	0.808
-0.21	10.428	0.824
-0.21	10.432	0.84
-0.21	10.436	0.855
-0.21	10.44	0.871
-0.21	10.444	0.884
-0.21	10.448	0.896
-0.21	10.452	0.908
-0.21	10.456	0.92
-0.21	10.46	0.93
-0.21	10.464	0.94
-0.21	10.468	0.949
-0.21	10.472	0.957
-0.21	10.476	0.964
-0.21	10.48	0.971
-0.21	10.484	0.975
-0.21	10.488	0.979
-0.21	10.492	0.931
-0.21	10.496	0.876
-0.21	10.5	0.831
-0.21	10.504	0.796
-0.21	10.508	0.772
-0.21	10.512	0.758
-0.21	10.516	0.756
-0.21	10.52	0.734
-0.21	10.524	0.689
-0.21	10.528	0.655
-0.21	10.532	0.631
-0.21	10.536	0.614
-0.21	10.54	0.605
-0.21	10.544	0.603
-0.21	10.548	0.607
-0.21	10.552	0.616
-0.21	10.556	0.629
-0.21	10.56	0.647
-0.21	10.564	0.669
-0.21	10.568	0.694
-0.21	10.572	0.723
-0.21	10.576	0.754
-0.21	10.58	0.789
-0.21	10.584	0.825
-0.21	10.588	0.864
-0.21	10.592	0.905
-0.21	10.596	0.946
-0.21	10.6	0.988
-0.21	10.604	0.996
-0.21	10.608	0.988
-0.21	10.612	0.968
-0.21	10.616	0.92
-0.21	10.62	0.845
-0.21	10.624	0.771
-0.21	10.628	0.705
-0.21	10.632	0.65
-0.21	10.636	0.597
-0.21	10.64	0.558
-0.21	10.644	0.531
-0.21	10.648	0.513
-0.21	10.652	0.506
-0.21	10.656	0.508
-0.21	10.66	0.518
-0.21	10.664	0.534
-0.21	10.668	0.556
-0.21	10.672	0.582
-0.21	10.676	0.612
-0.21	10.68	0.644
-0.21	10.684	0.677
-0.21	10.688	0.707
-0.21	10.692	0.731
-0.21	10.696	0.751
-0.21	10.7	0.771
-0.21	10.704	0.79
-0.21	10.708	0.808
-0.21	10.712	0.823
-0.21	10.716	0.837
-0.21	10.72	0.85
-0.21	10.724	0.862
-0.21	10.728	0.873
-0.21	10.732	0.883
-0.21	10.736	0.892
-0.21	10.74	0.9
-0.21	10.744	0.907
-0.21	10.748	0.914
-0.21	10.752	0.919
-0.21	10.756	0.924
-0.21	10.76	0.929
-0.21	10.764	0.933
-0.21	10.768	0.936
-0.21	10.772	0.939
-0.21	10.776	0.942
-0.21	10.78	0.944
-0.21	10.784	0.946
-0.21	10.788	0.947
-0.21	10.792	0.949
-0.21	10.796	0.95
-0.21	10.8	0.951
-0.21	10.804	0.952
-0.21	10.808	0.952
-0.21	10.812	0.953
-0.21	10.816	0.954
-0.21	10.82	0.954
-0.21	10.824	0.954
-0.21	10.828	0.954
-0.21	10.832	0.955
-0.21	10.836	0.955
-0.21	10.84	0.955
-0.21	10.844	0.955
-0.21	10.848	0.955
-0.21	10.852	0.955
-0.21	10.856	0.954
-0.21	10.86	0.954
-0.21	10.864	0.954
-0.21	10.868	0.954
-0.21	10.872	0.954
-0.21	10.876	0.954
-0.21	10.88	0.953
-0.21	10.884	0.953
-0.21	10.888	0.953
-0.21	10.892	0.953
-0.21	10.896	0.952
-0.21	10.9	0.952
-0.21	10.904	0.952
-0.21	10.908	0.951
-0.21	10.912	0.951
-0.21	10.916	0.951
-0.21	10.92	0.951
-0.21	10.924	0.95
-0.21	10.928	0.95
-0.21	10.932	0.95
-0.21	10.936	0.949
-0.21	10.94	0.949
-0.21	10.944	0.949
-0.21	10.948	0.949
-0.21	10.952	0.948
-0.21	10.956	0.948
-0.21	10.96	0.948
-0.21	10.964	0.948
-0.21	10.968	0.948
-0.21	10.972	0.947
-0.21	10.976	0.947
-0.21	10.98	0.947
-0.21	10.984	0.947
-0.21	10.988	0.947
-0.21	10.992	0.947
-0.21	10.996	0.947
-0.21	11	0.946
-0.21	11.004	0.946
-0.21	11.008	0.946
-0.21	11.012	0.946
-0.21	11.016	0.946
-0.21	11.02	0.946
-0.21	11.024	0.946
-0.21	11.028	0.946
-0.21	11.032	0.946
-0.21	11.036	0.946
-0.21	11.04	0.946
-0.21	11.044	0.947
-0.21	11.048	0.947
-0.21	11.052	0.947
-0.21	11.056	0.947
-0.21	11.06	0.947
-0.21	11.064	0.947
-0.21	11.068	0.948
-0.21	11.072	0.948
-0.21	11.076	0.948
-0.21	11.08	0.948
-0.21	11.084	0.948
-0.21	11.088	0.948
-0.21	11.092	0.949
-0.21	11.096	0.949
-0.21	11.1	0.949
-0.21	11.104	0.95
-0.21	11.108	0.95
-0.21	11.112	0.95
-0.21	11.116	0.951
-0.21	11.12	0.951
-0.21	11.124	0.952
-0.21	11.128	0.952
-0.21	11.132	0.953
-0.21	11.136	0.954
-0.21	11.14	0.954
-0.21	11.144	0.955
-0.21	11.148	0.956
-0.21	11.152	0.957
-0.21	11.156	0.958
-0.21	11.16	0.959
-0.21	11.164	0.961
-0.21	11.168	0.962
-0.21	11.172	0.963
-0.21	11.176	0.965
-0.21	11.18	0.967
-0.21	11.184	0.969
-0.21	11.188	0.971
-0.21	11.192	0.973
-0.21	11.196	0.976
-0.21	11.2	0.977
-0.21	11.204	0.978
-0.21	11.208	0.978
-0.21	11.212	0.979
-0.21	11.216	0.978
-0.21	11.22	0.978
-0.21	11.224	0.977
-0.21	11.228	0.976
-0.21	11.232	0.975
-0.21	11.236	0.974
-0.21	11.24	0.973
-0.21	11.244	0.971
-0.21	11.248	0.969
-0.21	11.252	0.966
-0.21	11.256	0.964
-0.21	11.26	0.961
-0.21	11.264	0.957
-0.21	11.268	0.953
-0.21	11.272	0.948
-0.21	11.276	0.943
-0.21	11.28	0.937
-0.21	11.284	0.93
-0.21	11.288	0.923
-0.21	11.292	0.914
-0.21	11.296	0.905
-0.21	11.3	0.895
-0.21	11.304	0.883
-0.21	11.308	0.871
-0.21	11.312	0.857
-0.21	11.316	0.841
-0.21	11.32	0.799
-0.21	11.324	0.752
-0.21	11.328	0.701
-0.21	11.332	0.648
-0.21	11.336	0.593
-0.21	11.34	0.539
-0.21	11.344	0.486
-0.21	11.348	0.435
-0.21	11.352	0.388
-0.21	11.356	0.345
-0.21	11.36	0.307
-0.21	11.364	0.274
-0.21	11.368	0.248
-0.21	11.372	0.227
-0.21	11.376	0.213
-0.21	11.38	0.206
-0.21	11.384	0.205
-0.21	11.388	0.211
-0.21	11.392	0.224
-0.21	11.396	0.245
-0.21	11.4	0.273
-0.21	11.404	0.304
-0.21	11.408	0.339
-0.21	11.412	0.379
-0.21	11.416	0.423
-0.21	11.42	0.469
-0.21	11.424	0.518
-0.21	11.428	0.569
-0.21	11.432	0.622
-0.21	11.436	0.672
-0.21	11.44	0.722
-0.21	11.444	0.771
-0.21	11.448	0.817
-0.21	11.452	0.862
-0.21	11.456	0.903
-0.21	11.46	0.941
-0.21	11.464	0.975
-0.21	11.468	0.994
-0.21	11.472	0.983
-0.21	11.476	0.969
-0.21	11.48	0.955
-0.21	11.484	0.941
-0.21	11.488	0.926
-0.21	11.492	0.912
-0.21	11.496	0.897
-0.21	11.5	0.883
-0.21	11.504	0.87
-0.21	11.508	0.858
-0.21	11.512	0.846
-0.21	11.516	0.834
-0.21	11.52	0.824
-0.21	11.524	0.814
-0.21	11.528	0.804
-0.21	11.532	0.795
-0.21	11.536	0.787
-0.21	11.54	0.778
-0.21	11.544	0.77
-0.21	11.548	0.762
-0.21	11.552	0.754
-0.21	11.556	0.746
-0.21	11.56	0.738
-0.21	11.564	0.729
-0.21	11.568	0.719
-0.21	11.572	0.71
-0.21	11.576	0.699
-0.21	11.58	0.687
-0.21	11.584	0.675
-0.21	11.588	0.658
-0.21	11.592	0.639
-0.21	11.596	0.618
-0.21	11.6	0.596
-0.21	11.604	0.571
-0.21	11.608	0.543
-0.21	11.612	0.513
-0.21	11.616	0.48
-0.21	11.62	0.436
-0.21	11.624	0.342
-0.21	11.628	0.244
-0.21	11.632	0.165
-0.21	11.636	0.106
-0.21	11.64	0.064
-0.21	11.644	0.036
-0.21	11.648	0.022
-0.21	11.652	0.019
-0.21	11.656	0.027
-0.21	11.66	0.043
-0.21	11.664	0.068
-0.21	11.668	0.1
-0.21	11.672	0.14
-0.21	11.676	0.185
-0.21	11.68	0.235
-0.21	11.684	0.288
-0.21	11.688	0.345
-0.21	11.692	0.402
-0.21	11.696	0.46
-0.21	11.7	0.516
-0.21	11.704	0.562
-0.21	11.708	0.601
-0.21	11.712	0.625
-0.21	11.716	0.633
-0.21	11.72	0.629
-0.21	11.724	0.619
-0.21	11.728	0.608
-0.21	11.732	0.595
-0.21	11.736	0.582
-0.21	11.74	0.569
-0.21	11.744	0.557
-0.21	11.748	0.546
-0.21	11.752	0.536
-0.21	11.756	0.527
-0.21	11.76	0.52
-0.21	11.764	0.514
-0.21	11.768	0.51
-0.21	11.772	0.506
-0.21	11.776	0.503
-0.21	11.78	0.501
-0.21	11.784	0.499
-0.21	11.788	0.498
-0.21	11.792	0.498
-0.21	11.796	0.497
-0.21	11.8	0.497
-0.21	11.804	0.498
-0.21	11.808	0.498
-0.21	11.812	0.499
-0.21	11.816	0.499
-0.21	11.82	0.5
-0.21	11.824	0.501
-0.21	11.828	0.502
-0.21	11.832	0.502
-0.21	11.836	0.503
-0.21	11.84	0.504
-0.21	11.844	0.505
-0.21	11.848	0.505
-0.21	11.852	0.505
-0.21	11.856	0.506
-0.21	11.86	0.506
-0.21	11.864	0.507
-0.21	11.868	0.507
-0.21	11.872	0.507
-0.21	11.876	0.508
-0.21	11.88	0.508
-0.21	11.884	0.508
-0.21	11.888	0.509
-0.21	11.892	0.509
-0.21	11.896	0.509
-0.21	11.9	0.51
-0.21	11.904	0.51
-0.21	11.908	0.51
-0.21	11.912	0.511
-0.21	11.916	0.511
-0.21	11.92	0.511
-0.21	11.924	0.511
-0.21	11.928	0.512
-0.21	11.932	0.512
-0.21	11.936	0.512
-0.21	11.94	0.512
-0.21	11.944	0.513
-0.21	11.948	0.513
-0.21	11.952	0.513
-0.21	11.956	0.513
-0.21	11.96	0.513
-0.21	11.964	0.513
-0.21	11.968	0.513
-0.21	11.972	0.514
-0.21	11.976	0.514
-0.21	11.98	0.514
-0.21	11.984	0.514
-0.21	11.988	0.514
-0.21	11.992	0.514
-0.21	11.996	0.514
-0.21	12	0.514
-0.21	12.004	0.514
-0.21	12.008	0.514
-0.21	12.012	0.514
-0.21	12.016	0.514
-0.21	12.02	0.514
-0.21	12.024	0.514
-0.21	12.028	0.513
-0.21	12.032	0.513
-0.21	12.036	0.513
-0.21	12.04	0.513
-0.21	12.044	0.513
-0.21	12.048	0.513
-0.21	12.052	0.513
-0.21	12.056	0.513
-0.21	12.06	0.512
-0.21	12.064	0.512
-0.21	12.068	0.512
-0.21	12.072	0.512
-0.21	12.076	0.512
-0.21	12.08	0.511
-0.21	12.084	0.511
-0.21	12.088	0.511
-0.21	12.092	0.511
-0.21	12.096	0.511
-0.21	12.1	0.51
-0.21	12.104	0.51
-0.21	12.108	0.51
-0.21	12.112	0.51
-0.21	12.116	0.51
-0.21	12.12	0.509
-0.21	12.124	0.509
-0.21	12.128	0.509
-0.21	12.132	0.509
-0.21	12.136	0.508
-0.21	12.14	0.508
-0.21	12.144	0.507
-0.21	12.148	0.507
-0.21	12.152	0.507
-0.21	12.156	0.506
-0.21	12.16	0.506
-0.21	12.164	0.506
-0.21	12.168	0.506
-0.21	12.172	0.506
-0.21	12.176	0.506
-0.21	12.18	0.506
-0.21	12.184	0.506
-0.21	12.188	0.506
-0.21	12.192	0.507
-0.21	12.196	0.508
-0.21	12.2	0.509
-0.21	12.204	0.51
-0.21	12.208	0.511
-0.21	12.212	0.513
-0.21	12.216	0.515
-0.21	12.22	0.518
-0.21	12.224	0.523
-0.21	12.228	0.528
-0.21	12.232	0.536
-0.21	12.236	0.546
-0.21	12.24	0.559
-0.21	12.244	0.575
-0.21	12.248	0.596
-0.21	12.252	0.621
-0.21	12.256	0.651
-0.21	12.26	0.687
-0.21	12.264	0.731
-0.21	12.268	0.78
-0.21	12.272	0.836
-0.21	12.276	0.871
-0.21	12.28	0.897
-0.21	12.284	0.91
-0.21	12.288	0.897
-0.21	12.292	0.861
-0.21	12.296	0.811
-0.21	12.3	0.749
-0.21	12.304	0.68
-0.21	12.308	0.608
-0.21	12.312	0.535
-0.21	12.316	0.465
-0.21	12.32	0.398
-0.21	12.324	0.337
-0.21	12.328	0.282
-0.21	12.332	0.234
-0.21	12.336	0.195
-0.21	12.34	0.159
-0.21	12.344	0.131
-0.21	12.348	0.113
-0.21	12.352	0.105
-0.21	12.356	0.107
-0.21	12.36	0.116
-0.21	12.364	0.132
-0.21	12.368	0.153
-0.21	12.372	0.18
-0.21	12.376	0.211
-0.21	12.38	0.246
-0.21	12.384	0.284
-0.21	12.388	0.325
-0.21	12.392	0.369
-0.21	12.396	0.414
-0.21	12.4	0.462
-0.21	12.404	0.511
-0.21	12.408	0.562
-0.21	12.412	0.615
-0.21	12.416	0.663
-0.21	12.42	0.712
-0.21	12.424	0.762
-0.21	12.428	0.81
-0.21	12.432	0.825
-0.21	12.436	0.84
-0.21	12.44	0.855
-0.21	12.444	0.867
-0.21	12.448	0.88
-0.21	12.452	0.892
-0.21	12.456	0.905
-0.21	12.46	0.917
-0.21	12.464	0.927
-0.21	12.468	0.937
-0.21	12.472	0.947
-0.21	12.476	0.954
-0.21	12.48	0.961
-0.21	12.484	0.968
-0.21	12.488	0.972
-0.21	12.492	0.976
-0.21	12.496	0.981
-0.21	12.5	0.985
-0.21	12.504	0.948
-0.21	12.508	0.906
-0.21	12.512	0.867
-0.21	12.516	0.83
-0.21	12.52	0.795
-0.21	12.524	0.762
-0.21	12.528	0.73
-0.21	12.532	0.698
-0.21	12.536	0.667
-0.21	12.54	0.636
-0.21	12.544	0.605
-0.21	12.548	0.573
-0.21	12.552	0.541
-0.21	12.556	0.507
-0.21	12.56	0.473
-0.21	12.564	0.438
-0.21	12.568	0.403
-0.21	12.572	0.366
-0.21	12.576	0.33
-0.21	12.58	0.293
-0.21	12.584	0.256
-0.21	12.588	0.22
-0.21	12.592	0.184
-0.21	12.596	0.151
-0.21	12.6	0.119
-0.21	12.604	0.09
-0.21	12.608	0.063
-0.21	12.612	0.041
-0.21	12.616	0.025
-0.21	12.62	0.016
-0.21	12.624	0.014
-0.21	12.628	0.023
-0.21	12.632	0.042
-0.21	12.636	0.074
-0.21	12.64	0.117
-0.21	12.644	0.174
-0.21	12.648	0.242
-0.21	12.652	0.315
-0.21	12.656	0.399
-0.21	12.66	0.492
-0.21	12.664	0.576
-0.21	12.668	0.627
-0.21	12.672	0.676
-0.21	12.676	0.724
-0.21	12.68	0.768
-0.21	12.684	0.81
-0.21	12.688	0.848
-0.21	12.692	0.882
-0.21	12.696	0.912
-0.21	12.7	0.938
-0.21	12.704	0.959
-0.21	12.708	0.975
-0.21	12.712	0.987
-0.21	12.716	0.996
-0.21	12.72	1
-0.21	12.724	1
-0.21	12.728	0.999
-0.21	12.732	0.998
-0.21	12.736	0.996
-0.21	12.74	0.994
-0.21	12.744	0.992
-0.21	12.748	0.99
-0.21	12.752	0.988
-0.21	12.756	0.987
-0.21	12.76	0.985
-0.21	12.764	0.984
-0.21	12.768	0.984
-0.21	12.772	0.981
-0.21	12.776	0.979
-0.21	12.78	0.977
-0.21	12.784	0.974
-0.21	12.788	0.973
-0.21	12.792	0.971
-0.21	12.796	0.97
-0.21	12.8	0.968
-0.21	12.804	0.967
-0.21	12.808	0.966
-0.21	12.812	0.965
-0.21	12.816	0.964
-0.21	12.82	0.963
-0.21	12.824	0.961
-0.21	12.828	0.96
-0.21	12.832	0.959
-0.21	12.836	0.958
-0.21	12.84	0.957
-0.21	12.844	0.955
-0.21	12.848	0.954
-0.21	12.852	0.953
-0.21	12.856	0.951
-0.21	12.86	0.95
-0.21	12.864	0.949
-0.21	12.868	0.947
-0.21	12.872	0.946
-0.21	12.876	0.944
-0.21	12.88	0.943
-0.21	12.884	0.941
-0.21	12.888	0.94
-0.21	12.892	0.939
-0.21	12.896	0.937
-0.21	12.9	0.936
-0.21	12.904	0.935
-0.21	12.908	0.933
-0.21	12.912	0.932
-0.21	12.916	0.931
-0.21	12.92	0.93
-0.21	12.924	0.928
-0.21	12.928	0.927
-0.21	12.932	0.926
-0.21	12.936	0.925
-0.21	12.94	0.924
-0.21	12.944	0.924
-0.21	12.948	0.923
-0.21	12.952	0.922
-0.21	12.956	0.921
-0.21	12.96	0.921
-0.21	12.964	0.92
-0.21	12.968	0.92
-0.21	12.972	0.919
-0.21	12.976	0.919
-0.21	12.98	0.918
-0.21	12.984	0.918
-0.21	12.988	0.918
-0.21	12.992	0.918
-0.21	12.996	0.918
-0.21	13	0.917
-0.21	13.004	0.917
-0.21	13.008	0.918
-0.21	13.012	0.918
-0.21	13.016	0.918
-0.21	13.02	0.918
-0.21	13.024	0.918
-0.21	13.028	0.919
-0.21	13.032	0.919
-0.21	13.036	0.92
-0.21	13.04	0.92
-0.21	13.044	0.921
-0.21	13.048	0.921
-0.21	13.052	0.922
-0.21	13.056	0.923
-0.21	13.06	0.924
-0.21	13.064	0.925
-0.21	13.068	0.926
-0.21	13.072	0.927
-0.21	13.076	0.928
-0.21	13.08	0.929
-0.21	13.084	0.93
-0.21	13.088	0.931
-0.21	13.092	0.932
-0.21	13.096	0.933
-0.21	13.1	0.935
-0.21	13.104	0.936
-0.21	13.108	0.937
-0.21	13.112	0.939
-0.21	13.116	0.94
-0.21	13.12	0.942
-0.21	13.124	0.943
-0.21	13.128	0.945
-0.21	13.132	0.947
-0.21	13.136	0.948
-0.21	13.14	0.95
-0.21	13.144	0.952
-0.21	13.148	0.954
-0.21	13.152	0.956
-0.21	13.156	0.958
-0.21	13.16	0.96
-0.21	13.164	0.962
-0.21	13.168	0.963
-0.21	13.172	0.965
-0.21	13.176	0.967
-0.21	13.18	0.969
-0.21	13.184	0.971
-0.21	13.188	0.973
-0.21	13.192	0.974
-0.21	13.196	0.976
-0.21	13.2	0.978
-0.21	13.204	0.979
-0.21	13.208	0.98
-0.21	13.212	0.981
-0.21	13.216	0.982
-0.21	13.22	0.983
-0.21	13.224	0.984
-0.21	13.228	0.985
-0.21	13.232	0.986
-0.21	13.236	0.988
-0.21	13.24	0.989
-0.21	13.244	0.989
-0.21	13.248	0.989
-0.21	13.252	0.989
-0.21	13.256	0.989
-0.21	13.26	0.988
-0.21	13.264	0.988
-0.21	13.268	0.988
-0.21	13.272	0.988
-0.21	13.276	0.989
-0.21	13.28	0.989
-0.21	13.284	0.99
-0.21	13.288	0.989
-0.21	13.292	0.985
-0.21	13.296	0.98
-0.21	13.3	0.97
-0.21	13.304	0.956
-0.21	13.308	0.94
-0.21	13.312	0.92
-0.21	13.316	0.897
-0.21	13.32	0.864
-0.21	13.324	0.809
-0.21	13.328	0.754
-0.21	13.332	0.7
-0.21	13.336	0.648
-0.21	13.34	0.598
-0.21	13.344	0.551
-0.21	13.348	0.505
-0.21	13.352	0.459
-0.21	13.356	0.414
-0.21	13.36	0.348
-0.21	13.364	0.284
-0.21	13.368	0.223
-0.21	13.372	0.167
-0.21	13.376	0.117
-0.21	13.38	0.076
-0.21	13.384	0.045
-0.21	13.388	0.026
-0.21	13.392	0.017
-0.21	13.396	0.02
-0.21	13.4	0.032
-0.21	13.404	0.053
-0.21	13.408	0.082
-0.21	13.412	0.117
-0.21	13.416	0.158
-0.21	13.42	0.204
-0.21	13.424	0.255
-0.21	13.428	0.306
-0.21	13.432	0.356
-0.21	13.436	0.407
-0.21	13.44	0.457
-0.21	13.444	0.509
-0.21	13.448	0.562
-0.21	13.452	0.615
-0.21	13.456	0.669
-0.21	13.46	0.722
-0.21	13.464	0.775
-0.21	13.468	0.829
-0.21	13.472	0.879
-0.21	13.476	0.929
-0.21	13.48	0.94
-0.21	13.484	0.932
-0.21	13.488	0.924
-0.21	13.492	0.915
[truncated: 169,501 more rows]

## Sheet: Panel_c
Delay(ps)	H6_center	H6_center_error		Delay(ps)	H6_inter_center		Delay(ps)	H6_fit
-0.18667	6.00634	0.00056		-0.255	6.00741		-0.25437	6.00762
-0.17333	6.00545	0.00055		-0.24	6.00709		-0.25317	6.00758
-0.16	6.00599	0.00052		-0.225	6.00674		-0.25197	6.00756
-0.14667	6.00426	0.00056		-0.21	6.00635		-0.25077	6.00754
-0.13333	6.00368	0.00065		-0.195	6.00591		-0.24957	6.0075
-0.12	6.00412	0.00065		-0.18	6.00542		-0.24837	6.0075
-0.10667	6.002	0.00055		-0.165	6.00486		-0.24717	6.00746
-0.09333	5.99971	0.00071		-0.15	6.0042		-0.24597	6.00744
-0.08	6.00073	0.00087		-0.135	6.00343		-0.24477	6.0074
-0.06667	5.99745	0.00073		-0.12	6.0025		-0.24357	6.00738
-0.05333	5.99441	0.00094		-0.105	6.00135		-0.24237	6.00734
-0.04	5.98688	0.0016		-0.09	5.99988		-0.24117	6.00733
-0.02667	5.98178	0.0022		-0.075	5.9979		-0.23997	6.00731
0.02667	6.03232	0.0014		-0.06	5.99504		-0.23877	6.00727
0.04	6.02629	0.00086		-0.045	5.99044		-0.23757	6.00725
0.05333	6.02168	0.00084		-0.03	5.9819		-0.23637	6.00723
0.06667	6.02065	0.00065		0.03	6.03623		-0.23517	6.00717
0.08	6.02013	0.0006		0.045	6.02602		-0.23397	6.00716
0.09333	6.01673	0.00055		0.06	6.02073		-0.23277	6.00712
0.10667	6.01467	0.00064		0.075	6.01748		-0.23157	6.0071
0.12	6.01318	0.00053		0.09	6.01522		-0.23037	6.00706
0.13333	6.01315	0.00053		0.105	6.01353		-0.22917	6.00702
0.14667	6.01167	0.00055		0.12	6.01218		-0.22797	6.00701
0.16	6.01162	0.00055		0.135	6.01108		-0.22677	6.00697
0.17333	6.01065	0.00052		0.15	6.01013		-0.22557	6.00695
0.18667	6.01067	0.00049		0.165	6.0093		-0.22437	6.00691
0.2	6.00993	0.00048		0.18	6.00856		-0.22317	6.00687
0.21333	6.00862	0.00053		0.195	6.00788		-0.22197	6.00686
0.22667	6.00859	0.00054		0.21	6.00725		-0.22077	6.00684
0.24	6.00729	0.00056		0.225	6.00665		-0.21957	6.0068
0.25333	6.00571	0.00055		0.24	6.00608		-0.21837	6.00676
0.26667	6.00702	0.00054		0.255	6.00553		-0.21717	6.00673
0.28	6.00626	0.00056		0.27	6.005		-0.21597	6.00669
0.29333	6.00664	0.00051		0.285	6.00447		-0.21477	6.00667
0.30667	6.00514	0.00052		0.3	6.00395		-0.21357	6.00663
0.32	6.00477	0.00057		0.315	6.00343		-0.21237	6.00659
0.33333	6.00513	0.00051		0.33	6.00292		-0.21117	6.00658
0.34667	6.00369	0.00056		0.345	6.00241		-0.20997	6.00652
0.36	6.00279	0.00054		0.36	6.0019		-0.20877	6.0065
0.37333	6.00389	0.00059		0.375	6.00139		-0.20757	6.00648
0.38667	6.00367	0.00058		0.39	6.0009		-0.20637	6.00643
0.4	6.00343	0.00072		0.405	6.0004		-0.20517	6.00639
0.41333	6.00385	0.00065		0.42	5.99991		-0.20397	6.00635
0.42667	6.0012	0.00076		0.435	5.99942		-0.20277	6.00633
0.44	6.00309	0.00085		0.45	5.99894		-0.20157	6.00628
0.45333	6.0046	0.00082		0.465	5.99846		-0.20037	6.00626
0.46667	6.00689	0.00082		0.48	5.99797		-0.19917	6.0062
0.48	6.00445	0.00092		0.495	5.99749		-0.19797	6.00618
0.49333	6.00438	0.00096		0.51	5.99701		-0.19677	6.00614
0.50667	6.00821	0.00096		0.525	5.99653		-0.19557	6.0061
				0.54	5.99604		-0.19437	6.00606
				0.555	5.99556		-0.19317	6.00603
							-0.19197	6.00599
							-0.19077	6.00595
							-0.18957	6.00591
							-0.18837	6.00587
							-0.18717	6.00583
							-0.18597	6.00579
							-0.18477	6.00573
							-0.18357	6.00569
							-0.18237	6.00565
							-0.18117	6.00561
							-0.17997	6.00557
							-0.17877	6.00553
							-0.17757	6.00547
							-0.17637	6.00543
							-0.17517	6.00539
							-0.17397	6.00537
							-0.17277	6.00531
							-0.17157	6.00526
							-0.17037	6.00522
							-0.16917	6.00516
							-0.16797	6.00512
							-0.16677	6.00507
							-0.16557	6.00501
							-0.16437	6.00497
							-0.16317	6.0049
							-0.16197	6.00488
							-0.16077	6.00483
							-0.15957	6.00477
							-0.15837	6.00472
							-0.15717	6.00467
							-0.15597	6.00459
							-0.15477	6.00456
							-0.15357	6.00449
							-0.15237	6.00444
							-0.15117	6.00437
							-0.14997	6.00432
							-0.14877	6.00427
							-0.14757	6.0042
							-0.14637	6.00413
							-0.14517	6.0041
							-0.14397	6.004
							-0.14277	6.00395
							-0.14157	6.0039
							-0.14037	6.00384
							-0.13917	6.00377
							-0.13797	6.00369
							-0.13677	6.00363
							-0.13557	6.00357
							-0.13437	6.00349
							-0.13317	6.00341
							-0.13197	6.00335
							-0.13077	6.00329
							-0.12957	6.00321
							-0.12837	6.00314
							-0.12717	6.00306
							-0.12597	6.00297
							-0.12477	6.0029
							-0.12357	6.00281
							-0.12237	6.00274
							-0.12117	6.00267
							-0.11997	6.00258
							-0.11877	6.00248
							-0.11757	6.00241
							-0.11637	6.00231
							-0.11517	6.00223
							-0.11397	6.00213
							-0.11277	6.00203
							-0.11157	6.00195
							-0.11037	6.00184
							-0.10917	6.00175
							-0.10797	6.00164
							-0.10677	6.00155
							-0.10557	6.00146
							-0.10437	6.00132
							-0.10317	6.00125
							-0.10197	6.00113
							-0.10077	6.00103
							-0.09957	6.00088
							-0.09837	6.00077
							-0.09717	6.00064
							-0.09597	6.00053
							-0.09477	6.00039
							-0.09357	6.00028
							-0.09237	6.00016
							-0.09117	6.00001
							-0.08997	5.99989
							-0.08877	5.99973
							-0.08757	5.9996
							-0.08637	5.99944
							-0.08517	5.9993
							-0.08397	5.99913
							-0.08277	5.99898
							-0.08157	5.9988
							-0.08037	5.99865
							-0.07917	5.99849
							-0.07797	5.99829
							-0.07677	5.99812
							-0.07557	5.99792
							-0.07437	5.99773
							-0.07317	5.99751
							-0.07197	5.99732
							-0.07077	5.99712
							-0.06957	5.99688
							-0.06837	5.99666
							-0.06717	5.99644
							-0.06597	5.99618
							-0.06477	5.9959
							-0.06357	5.99569
							-0.06237	5.99539
							-0.06117	5.99512
							-0.05997	5.99485
							-0.05877	5.99455
							-0.05757	5.99421
							-0.05637	5.99389
							-0.05517	5.99352
							-0.05397	5.99322
							-0.05277	5.99282
							-0.05157	5.99244
							-0.05037	5.99204
							-0.04917	5.99163
							-0.04797	5.99119
							-0.04677	5.99073
							-0.04557	5.99025
							-0.04437	5.98974
							-0.04317	5.9892
							-0.04197	5.98863
							-0.04077	5.98803
							-0.03957	5.98739
							-0.03837	5.98671
							-0.03717	5.98599
							-0.03597	5.98528
							-0.03477	5.98446
							-0.03357	5.98351
							-0.03237	5.98257
							-0.03117	5.98162
							-0.02997	5.98051
							-0.02877	5.97932
							-0.02757	5.9781
							-0.02637	5.97669
							-0.02517	5.97523
							-0.02397	5.97344
							-0.02277	5.97156
							-0.02157	5.96957
							-0.02037	5.96734
							-0.01917	5.96472
							-0.01797	5.96187
							-0.01677	5.95848
							-0.01557	5.9546
							-0.01437	5.95019
							-0.01317	5.9449
							-0.01197	5.93856
							-0.01077	5.9308
							-0.00957	5.9211
							-0.00837	5.90863
							-0.00717	5.89202
							-0.00597	5.86873
							-0.00477	5.83367
							-0.00357	5.77516
							-0.00237	5.6573
							-0.00117	5.29786
							3e-05	33.6937
							0.00123	6.68297
							0.00243	6.34947
							0.00363	6.23648
							0.00483	6.17959
							0.00603	6.14535
							0.00723	6.12248
							0.00843	6.10614
							0.00963	6.09382
							0.01083	6.08424
							0.01203	6.07658
							0.01323	6.07028
							0.01443	6.06504
							0.01563	6.06063
							0.01683	6.05686
							0.01803	6.05349
							0.01923	6.05064
							0.02043	6.04803
							0.02163	6.04581
							0.02283	6.04373
							0.02403	6.04186
							0.02523	6.04025
							0.02643	6.03871
							0.02763	6.0373
							0.02883	6.03601
							0.03003	6.0349
							0.03123	6.0338
							0.03243	6.03279
							0.03363	6.03185
							0.03483	6.03103
							0.03603	6.03015
							0.03723	6.02945
							0.03843	6.02868
							0.03963	6.02801
							0.04083	6.02733
							0.04203	6.02674
							0.04323	6.02618
							0.04443	6.02565
							0.04563	6.02515
							0.04683	6.02468
							0.04803	6.02418
							0.04923	6.02372
							0.05043	6.02331
							0.05163	6.02289
							0.05283	6.02252
							0.05403	6.02214
							0.05523	6.0218
							0.05643	6.02145
							0.05763	6.02111
							0.05883	6.02079
							0.06003	6.02051
							0.06123	6.02021
							0.06243	6.01992
							0.06363	6.01965
							0.06483	6.01938
							0.06603	6.01912
							0.06723	6.01888
							0.06843	6.01864
							0.06963	6.01841
							0.07083	6.01816
							0.07203	6.01798
							0.07323	6.01775
							0.07443	6.01755
							0.07563	6.01733
							0.07683	6.01714
							0.07803	6.01697
							0.07923	6.01677
							0.08043	6.0166
							0.08163	6.01644
							0.08283	6.01626
							0.08403	6.0161
							0.08523	6.01593
							0.08643	6.01577
							0.08763	6.01563
							0.08883	6.01547
							0.09003	6.01532
							0.09123	6.01517
							0.09243	6.01502
							0.09363	6.01486
							0.09483	6.01475
							0.09603	6.01461
							0.09723	6.01446
							0.09843	6.01433
							0.09963	6.01421
							0.10083	6.01411
							0.10203	6.01397
							0.10323	6.01386
							0.10443	6.01373
							0.10563	6.01364
							0.10683	6.01351
							0.10803	6.01341
							0.10923	6.01329
							0.11043	6.01319
							0.11163	6.01309
							0.11283	6.01298
							0.11403	6.01287
							0.11523	6.01276
							0.11643	6.01267
							0.11763	6.01257
							0.11883	6.01248
							0.12003	6.01238
							0.12123	6.01229
							0.12243	6.01219
							0.12363	6.01211
							0.12483	6.01202
							0.12603	6.01193
							0.12723	6.01184
							0.12843	6.01175
							0.12963	6.01167
							0.13083	6.01158
							0.13203	6.0115
							0.13323	6.01142
							0.13443	6.01134
							0.13563	6.01126
							0.13683	6.01117
							0.13803	6.01109
							0.13923	6.01102
							0.14043	6.01094
							0.14163	6.01086
							0.14283	6.01078
							0.14403	6.01071
							0.14523	6.01065
							0.14643	6.01058
							0.14763	6.0105
							0.14883	6.01043
							0.15003	6.01037
							0.15123	6.01029
							0.15243	6.01022
							0.15363	6.01015
							0.15483	6.01009
							0.15603	6.01001
							0.15723	6.00995
							0.15843	6.00986
							0.15963	6.00981
							0.16083	6.00975
							0.16203	6.00968
							0.16323	6.00961
							0.16443	6.00955
							0.16563	6.00948
							0.16683	6.00942
							0.16803	6.00935
							0.16923	6.0093
							0.17043	6.00923
							0.17163	6.00917
							0.17283	6.00912
							0.17403	6.00905
							0.17523	6.00899
							0.17643	6.00893
							0.17763	6.00888
							0.17883	6.00882
							0.18003	6.00876
							0.18123	6.00874
							0.18243	6.00859
							0.18363	6.00859
							0.18483	6.00858
							0.18603	6.00844
							0.18723	6.00844
							0.18843	6.00843
							0.18963	6.0083
							0.19083	6.00816
							0.19203	6.00815
							0.19323	6.00815
							0.19443	6.00801
							0.19563	6.00801
							0.19683	6.00801
							0.19803	6.00801
							0.19923	6.00787
							0.20043	6.00787
							0.20163	6.00773
							0.20283	6.00773
							0.20403	6.0076
							0.20523	6.0076
							0.20643	6.00746
							0.20763	6.0076
							0.20883	6.00746
							0.21003	6.00746
							0.21123	6.00733
							0.21243	6.00733
							0.21363	6.0072
							0.21483	6.00706
							0.21603	6.0072
							0.21723	6.00706
							0.21843	6.00693
							0.21963	6.00693
							0.22083	6.00693
							0.22203	6.0068
							0.22323	6.0068
							0.22443	6.0068
							0.22563	6.0068
							0.22683	6.00667
							0.22803	6.00667
							0.22923	6.00654
							0.23043	6.00654
							0.23163	6.0064
							0.23283	6.00654
							0.23403	6.0064
							0.23523	6.00627
							0.23643	6.00627
							0.23763	6.00614
							0.23883	6.00627
							0.24003	6.00614
							0.24123	6.006
							0.24243	6.00614
							0.24363	6.006
							0.24483	6.006
							0.24603	6.00587
							0.24723	6.00587
							0.24843	6.00586
							0.24963	6.00573
							0.25083	6.00573
							0.25203	6.00573
							0.25323	6.00559
							0.25443	6.00559
							0.25563	6.00558
							0.25683	6.00558
							0.25803	6.00544
							0.25923	6.00544
							0.26043	6.0053
							0.26163	6.0053
							0.26283	6.0053
							0.26403	6.00529
							0.26523	6.00515
							0.26643	6.00515
							0.26763	6.00515
							0.26883	6.00514
							0.27003	6.00503
							0.27123	6.00497
							0.27243	6.00492
							0.27363	6.00489
							0.27483	6.00484
							0.27603	6.0048
							0.27723	6.00476
							0.27843	6.00471
							0.27963	6.00466
							0.28083	6.00462
							0.28203	6.00457
							0.28323	6.00454
							0.28443	6.00449
							0.28563	6.00444
							0.28683	6.0044
							0.28803	6.00435
							0.28923	6.00431
							0.29043	6.00427
							0.29163	6.00423
							0.29283	6.00418
							0.29403	6.00414
							0.29523	6.00409
							0.29643	6.00406
							0.29763	6.004
							0.29883	6.00396
							0.30003	6.00392
							0.30123	6.00388
							0.30243	6.00384
							0.30363	6.00379
							0.30483	6.00375
							0.30603	6.00372
							0.30723	6.00366
							0.30843	6.00363
							0.30963	6.00358
							0.31083	6.00354
							0.31203	6.00351
							0.31323	6.00346
							0.31443	6.00341
							0.31563	6.00338
							0.31683	6.00333
							0.31803	6.00328
							0.31923	6.00324
							0.32043	6.00319
							0.32163	6.00316
							0.32283	6.0031
							0.32403	6.00307
							0.32523	6.00303
							0.32643	6.00299
							0.32763	6.00294
							0.32883	6.0029
							0.33003	6.00286
							0.33123	6.00282
							0.33243	6.00278
							0.33363	6.00272
							0.33483	6.0027
							0.33603	6.00266
							0.33723	6.00261
							0.33843	6.00257
							0.33963	6.00253
							0.34083	6.00248
							0.34203	6.00246
							0.34323	6.00239
							0.34443	6.00236
							0.34563	6.00232
							0.34683	6.00229
							0.34803	6.00222
							0.34923	6.00221
							0.35043	6.00216
							0.35163	6.00211
							0.35283	6.00208
							0.35403	6.00202
							0.35523	6.00199
							0.35643	6.00196
							0.35763	6.00192
							0.35883	6.00187
							0.36003	6.00183
							0.36123	6.00178
							0.36243	6.00174
							0.36363	6.00168
							0.36483	6.00166
							0.36603	6.00161
							0.36723	6.00157
							0.36843	6.00153
							0.36963	6.00149
							0.37083	6.00144
							0.37203	6.0014
							0.37323	6.00138
							0.37443	6.00132
							0.37563	6.0013
							0.37683	6.00125
							0.37803	6.00121
							0.37923	6.00116
							0.38043	6.00112
							0.38163	6.00109
							0.38283	6.00104
							0.38403	6.001
							0.38523	6.00097
							0.38643	6.00092
							0.38763	6.00087
							0.38883	6.00082
							0.39003	6.00079
							0.39123	6.00076
							0.39243	6.00071
							0.39363	6.00068
							0.39483	6.00063
							0.39603	6.0006
							0.39723	6.00054
							0.39843	6.00051
							0.39963	6.00048
							0.40083	6.00045
							0.40203	6.00039
							0.40323	6.00035
							0.40443	6.00029
							0.40563	6.00026
							0.40683	6.00022
							0.40803	6.00019
							0.40923	6.00013
							0.41043	6.00009
							0.41163	6.00005
							0.41283	5.99999
							0.41403	5.99998
							0.41523	5.99994
							0.41643	5.9999
							0.41763	5.99986
							0.41883	5.99982
							0.42003	5.99978
							0.42123	5.99974
							0.42243	5.9997
							0.42363	5.99963
							0.42483	5.99958
							0.42603	5.99957
							0.42723	5.9995
							0.42843	5.99949
							0.42963	5.99944
							0.43083	5.9994
							0.43203	5.99939
							0.43323	5.99931
							0.43443	5.99926
							0.43563	5.99921
							0.43683	5.9992
							0.43803	5.99915
							0.43923	5.9991
							0.44043	5.99905
							0.44163	5.99904
							0.44283	5.99899
							0.44403	5.99894
							0.44523	5.99889
							0.44643	5.99888
							0.44763	5.99883
							0.44883	5.99881
							0.45003	5.99872
							0.45123	5.99871
							0.45243	5.99865
							0.45363	5.9986
							0.45483	5.99859
							0.45603	5.99853
							0.45723	5.99848
							0.45843	5.99846
							0.45963	5.99841
							0.46083	5.99835
							0.46203	5.99834
							0.46323	5.99833
							0.46443	5.99822
							0.46563	5.99821
							0.46683	5.99815
							0.46803	5.99809
							0.46923	5.99813
							0.47043	5.99807
							0.47163	5.99801
							0.47283	5.99794
							0.47403	5.99793
							0.47523	5.99787
							0.47643	5.99786
							0.47763	5.9978
							0.47883	5.99774
							0.48003	5.99773
							0.48123	5.99772
							0.48243	5.9976
							0.48363	5.99759
							0.48483	5.99753
							0.48603	5.99752
							0.48723	5.99745
							0.48843	5.99745
							0.48963	5.99738
							0.49083	5.99738
							0.49203	5.99731
							0.49323	5.99724
							0.49443	5.99724
							0.49563	5.99717
							0.49683	5.9971
							0.49803	5.99717
							0.49923	5.9971
							0.50043	5.99704
							0.50163	5.99697
							0.50283	5.99697
							0.50403	5.9969
							0.50523	5.99683
							0.50643	5.99684
							0.50763	5.99677
							0.50883	5.9967
							0.51003	5.99671
							0.51123	5.99672
							0.51243	5.99665
							0.51363	5.99658
							0.51483	5.99659
							0.51603	5.99653
							0.51723	5.99646
							0.51843	5.99639
							0.51963	5.99641
							0.52083	5.99634
							0.52203	5.99627
							0.52323	5.99629
							0.52443	5.99622
							0.52563	5.99615
							0.52683	5.99609
							0.52803	5.99602
							0.52923	5.99605
							0.53043	5.99598
							0.53163	5.99601
							0.53283	5.99595
							0.53403	5.99588
							0.53523	5.99582
							0.53643	5.99575
							0.53763	5.99579
							0.53883	5.99573
							0.54003	5.99566
							0.54123	5.9956
							0.54243	5.99554
							0.54363	5.99559
							0.54483	5.99553
							0.54603	5.99547
							0.54723	5.99541
							0.54843	5.99548
							0.54963	5.99542

## Sheet: Panel_d
Delay(ps)	H18_center	H18_center_error		Delay(ps)	H18_inter_center		Delay(ps)	H18_fit
-0.18667	17.9796	0.0033		-0.255	17.9896		-0.25437	17.9901
-0.17333	17.9964	0.0029		-0.24	17.9901		-0.25317	17.9901
-0.16	17.9934	0.0037		-0.225	17.9905		-0.25197	17.9901
-0.14667	17.9891	0.0044		-0.21	17.9911		-0.25077	17.9902
-0.13333	17.9867	0.0041		-0.195	17.9917		-0.24957	17.9902
-0.12	17.9984	0.0037		-0.18	17.9924		-0.24837	17.9902
-0.10667	17.9847	0.0035		-0.165	17.9932		-0.24717	17.9903
-0.09333	17.99	0.0049		-0.15	17.9941		-0.24597	17.9903
-0.08	17.9983	0.0079		-0.135	17.9952		-0.24477	17.9904
-0.06667	17.9967	0.0075		-0.12	17.9966		-0.24357	17.9904
-0.05333	17.9816	0.0081		-0.105	17.9983		-0.24237	17.9904
-0.04	18.0057	0.011		-0.09	18.0004		-0.24117	17.9905
-0.02667	18.0117	0.0155		-0.075	18.0034		-0.23997	17.9905
0.02667	17.9738	0.0328		-0.06	18.0077		-0.23877	17.9905
0.04	18.0187	0.0185		-0.045	18.0148		-0.23757	17.9906
0.05333	17.984	0.0067		-0.03	18.029		-0.23637	17.9906
0.06667	17.9884	0.008		0.03	17.9541		-0.23517	17.9907
0.08	17.9863	0.0073		0.045	17.9659		-0.23397	17.9907
0.09333	18.0004	0.0044		0.06	17.9725		-0.23277	17.9907
0.10667	17.9954	0.0054		0.075	17.9768		-0.23157	17.9908
0.12	17.997	0.0052		0.09	17.9799		-0.23037	17.9908
0.13333	17.9944	0.0046		0.105	17.9823		-0.22917	17.9909
0.14667	17.987	0.0043		0.12	17.9843		-0.22797	17.9909
0.16	17.9845	0.0028		0.135	17.9858		-0.22677	17.9909
0.17333	17.9858	0.004		0.15	17.9871		-0.22557	17.991
0.18667	17.9853	0.0032		0.165	17.9882		-0.22437	17.991
0.2	17.9932	0.003		0.18	17.9891		-0.22317	17.9911
0.21333	17.9927	0.0028		0.195	17.9899		-0.22197	17.9911
0.22667	17.996	0.0025		0.21	17.9907		-0.22077	17.9911
0.24	17.9937	0.0024		0.225	17.9913		-0.21957	17.9912
0.25333	17.9972	0.003		0.24	17.992		-0.21837	17.9912
0.26667	17.9939	0.0031		0.255	17.9926		-0.21717	17.9913
0.28	17.9962	0.003		0.27	17.9932		-0.21597	17.9913
0.29333	17.994	0.0039		0.285	17.9938		-0.21477	17.9914
0.30667	17.9913	0.0021		0.3	17.9944		-0.21357	17.9914
0.32	17.9934	0.0025		0.315	17.995		-0.21237	17.9915
0.33333	17.9987	0.0026		0.33	17.9956		-0.21117	17.9915
0.34667	18.0015	0.0024		0.345	17.9963		-0.20997	17.9916
0.36	17.991	0.0035		0.36	17.9969		-0.20877	17.9916
0.37333	18.0007	0.0035		0.375	17.9976		-0.20757	17.9916
0.38667	17.9997	0.0043		0.39	17.9983		-0.20637	17.9917
0.4	18.0056	0.0028		0.405	17.999		-0.20517	17.9917
0.41333	17.9991	0.0035		0.42	17.9997		-0.20397	17.9918
0.42667	17.9883	0.0043		0.435	18.0004		-0.20277	17.9918
0.44	18.0028	0.006		0.45	18.0011		-0.20157	17.9919
0.45333	17.9967	0.0043		0.465	18.0018		-0.20037	17.9919
0.46667	18.0082	0.0071		0.48	18.0025		-0.19917	17.992
0.48	18.0107	0.0062		0.495	18.0032		-0.19797	17.992
0.49333	17.9954	0.0085		0.51	18.0039		-0.19677	17.9921
0.50667	18.0174	0.0218		0.525	18.0046		-0.19557	17.9921
				0.54	18.0053		-0.19437	17.9922
				0.555	18.006		-0.19317	17.9922
							-0.19197	17.9923
							-0.19077	17.9923
							-0.18957	17.9924
							-0.18837	17.9924
							-0.18717	17.9925
							-0.18597	17.9925
							-0.18477	17.9926
							-0.18357	17.9927
							-0.18237	17.9927
							-0.18117	17.9928
							-0.17997	17.9928
							-0.17877	17.9929
							-0.17757	17.993
							-0.17637	17.993
							-0.17517	17.9931
							-0.17397	17.9931
							-0.17277	17.9932
							-0.17157	17.9933
							-0.17037	17.9933
							-0.16917	17.9934
							-0.16797	17.9935
							-0.16677	17.9935
							-0.16557	17.9936
							-0.16437	17.9937
							-0.16317	17.9938
							-0.16197	17.9938
							-0.16077	17.9939
							-0.15957	17.9939
							-0.15837	17.994
							-0.15717	17.9941
							-0.15597	17.9942
							-0.15477	17.9942
							-0.15357	17.9943
							-0.15237	17.9944
							-0.15117	17.9945
							-0.14997	17.9945
							-0.14877	17.9946
							-0.14757	17.9947
							-0.14637	17.9948
							-0.14517	17.9948
							-0.14397	17.995
							-0.14277	17.9951
							-0.14157	17.9951
							-0.14037	17.9952
							-0.13917	17.9953
							-0.13797	17.9954
							-0.13677	17.9955
							-0.13557	17.9956
							-0.13437	17.9957
							-0.13317	17.9958
							-0.13197	17.9959
							-0.13077	17.9959
							-0.12957	17.9961
							-0.12837	17.9961
							-0.12717	17.9963
							-0.12597	17.9964
							-0.12477	17.9965
							-0.12357	17.9966
							-0.12237	17.9967
							-0.12117	17.9968
							-0.11997	17.9969
							-0.11877	17.997
							-0.11757	17.9971
							-0.11637	17.9973
							-0.11517	17.9974
							-0.11397	17.9975
							-0.11277	17.9977
							-0.11157	17.9978
							-0.11037	17.9979
							-0.10917	17.998
							-0.10797	17.9982
							-0.10677	17.9983
							-0.10557	17.9984
							-0.10437	17.9986
							-0.10317	17.9987
							-0.10197	17.9989
							-0.10077	17.999
							-0.09957	17.9992
							-0.09837	17.9994
							-0.09717	17.9996
							-0.09597	17.9997
							-0.09477	17.9999
							-0.09357	18
							-0.09237	18.0002
							-0.09117	18.0004
							-0.08997	18.0006
							-0.08877	18.0008
							-0.08757	18.001
							-0.08637	18.0012
							-0.08517	18.0014
							-0.08397	18.0016
							-0.08277	18.0018
							-0.08157	18.0021
							-0.08037	18.0023
							-0.07917	18.0025
							-0.07797	18.0027
							-0.07677	18.003
							-0.07557	18.0033
							-0.07437	18.0035
							-0.07317	18.0038
							-0.07197	18.0041
							-0.07077	18.0043
							-0.06957	18.0047
							-0.06837	18.005
							-0.06717	18.0053
							-0.06597	18.0056
							-0.06477	18.006
							-0.06357	18.0063
							-0.06237	18.0067
							-0.06117	18.0071
							-0.05997	18.0074
							-0.05877	18.0078
							-0.05757	18.0083
							-0.05637	18.0087
							-0.05517	18.0092
							-0.05397	18.0096
							-0.05277	18.0102
							-0.05157	18.0107
							-0.05037	18.0113
							-0.04917	18.0118
							-0.04797	18.0124
							-0.04677	18.013
							-0.04557	18.0137
							-0.04437	18.0144
							-0.04317	18.0151
							-0.04197	18.0159
							-0.04077	18.0167
							-0.03957	18.0176
							-0.03837	18.0185
							-0.03717	18.0195
							-0.03597	18.0204
							-0.03477	18.0216
							-0.03357	18.0229
							-0.03237	18.0241
							-0.03117	18.0254
							-0.02997	18.0269
							-0.02877	18.0286
							-0.02757	18.0302
							-0.02637	18.0321
							-0.02517	18.0341
							-0.02397	18.0366
							-0.02277	18.0391
							-0.02157	18.0418
							-0.02037	18.0449
							-0.01917	18.0484
							-0.01797	18.0523
							-0.01677	18.0569
							-0.01557	18.0622
							-0.01437	18.0682
							-0.01317	18.0754
							-0.01197	18.084
							-0.01077	18.0946
							-0.00957	18.1078
							-0.00837	18.1247
							-0.00717	18.1473
							-0.00597	18.179
							-0.00477	18.2267
							-0.00357	18.3063
							-0.00237	18.4667
							-0.00117	18.9557
							3e-05	-19.6777
							0.00123	17.0712
							0.00243	17.525
							0.00363	17.6787
							0.00483	17.7561
							0.00603	17.8027
							0.00723	17.8338
							0.00843	17.856
							0.00963	17.8728
							0.01083	17.8858
							0.01203	17.8962
							0.01323	17.9048
							0.01443	17.9119
							0.01563	17.9179
							0.01683	17.9231
							0.01803	17.9277
							0.01923	17.9315
							0.02043	17.9351
							0.02163	17.9381
							0.02283	17.9409
							0.02403	17.9435
							0.02523	17.9457
							0.02643	17.9478
							0.02763	17.9497
							0.02883	17.9514
							0.03003	17.9529
							0.03123	17.9544
							0.03243	17.9558
							0.03363	17.9571
							0.03483	17.9582
							0.03603	17.9594
							0.03723	17.9604
							0.03843	17.9614
							0.03963	17.9623
							0.04083	17.9632
							0.04203	17.9641
							0.04323	17.9648
							0.04443	17.9655
							0.04563	17.9662
							0.04683	17.9669
							0.04803	17.9675
							0.04923	17.9682
							0.05043	17.9687
							0.05163	17.9693
							0.05283	17.9698
							0.05403	17.9703
							0.05523	17.9708
							0.05643	17.9712
							0.05763	17.9717
							0.05883	17.9721
							0.06003	17.9725
							0.06123	17.9729
							0.06243	17.9733
							0.06363	17.9737
							0.06483	17.9741
							0.06603	17.9744
							0.06723	17.9747
							0.06843	17.9751
							0.06963	17.9754
							0.07083	17.9757
							0.07203	17.976
							0.07323	17.9763
							0.07443	17.9766
							0.07563	17.9768
							0.07683	17.9771
							0.07803	17.9773
							0.07923	17.9776
							0.08043	17.9778
							0.08163	17.9781
							0.08283	17.9783
							0.08403	17.9785
							0.08523	17.9787
							0.08643	17.979
							0.08763	17.9792
							0.08883	17.9794
							0.09003	17.9796
							0.09123	17.9798
							0.09243	17.98
							0.09363	17.9802
							0.09483	17.9804
							0.09603	17.9805
							0.09723	17.9808
							0.09843	17.9809
							0.09963	17.9811
							0.10083	17.9812
							0.10203	17.9814
							0.10323	17.9816
							0.10443	17.9817
							0.10563	17.9819
							0.10683	17.982
							0.10803	17.9822
							0.10923	17.9823
							0.11043	17.9825
							0.11163	17.9826
							0.11283	17.9828
							0.11403	17.9829
							0.11523	17.9831
							0.11643	17.9832
							0.11763	17.9833
							0.11883	17.9834
							0.12003	17.9836
							0.12123	17.9837
							0.12243	17.9838
							0.12363	17.9839
							0.12483	17.9841
							0.12603	17.9842
							0.12723	17.9843
							0.12843	17.9844
							0.12963	17.9846
							0.13083	17.9847
							0.13203	17.9848
							0.13323	17.9849
							0.13443	17.985
							0.13563	17.9851
							0.13683	17.9852
							0.13803	17.9853
							0.13923	17.9854
							0.14043	17.9855
							0.14163	17.9857
							0.14283	17.9858
							0.14403	17.9858
							0.14523	17.9859
							0.14643	17.986
							0.14763	17.9861
							0.14883	17.9862
							0.15003	17.9863
							0.15123	17.9864
							0.15243	17.9865
							0.15363	17.9866
							0.15483	17.9867
							0.15603	17.9868
							0.15723	17.9869
							0.15843	17.987
							0.15963	17.9871
							0.16083	17.9872
							0.16203	17.9873
							0.16323	17.9874
							0.16443	17.9874
							0.16563	17.9875
							0.16683	17.9876
							0.16803	17.9877
							0.16923	17.9878
							0.17043	17.9879
							0.17163	17.988
							0.17283	17.988
							0.17403	17.9881
							0.17523	17.9882
							0.17643	17.9883
							0.17763	17.9883
							0.17883	17.9884
							0.18003	17.9885
							0.18123	17.9885
							0.18243	17.9887
							0.18363	17.9887
							0.18483	17.9887
							0.18603	17.9889
							0.18723	17.9889
							0.18843	17.989
							0.18963	17.9891
							0.19083	17.9893
							0.19203	17.9893
							0.19323	17.9893
							0.19443	17.9895
							0.19563	17.9895
							0.19683	17.9895
							0.19803	17.9895
							0.19923	17.9897
							0.20043	17.9897
							0.20163	17.9899
							0.20283	17.9899
							0.20403	17.9901
							0.20523	17.9901
							0.20643	17.9903
							0.20763	17.9901
							0.20883	17.9903
							0.21003	17.9903
							0.21123	17.9905
							0.21243	17.9905
							0.21363	17.9906
							0.21483	17.9908
							0.21603	17.9906
							0.21723	17.9908
							0.21843	17.991
							0.21963	17.991
							0.22083	17.991
							0.22203	17.9912
							0.22323	17.9912
							0.22443	17.9912
							0.22563	17.9912
							0.22683	17.9914
							0.22803	17.9914
							0.22923	17.9915
							0.23043	17.9915
							0.23163	17.9917
							0.23283	17.9915
							0.23403	17.9917
							0.23523	17.9919
							0.23643	17.9919
							0.23763	17.9921
							0.23883	17.9919
							0.24003	17.9921
							0.24123	17.9923
							0.24243	17.9921
							0.24363	17.9923
							0.24483	17.9923
							0.24603	17.9924
							0.24723	17.9924
							0.24843	17.9924
							0.24963	17.9926
							0.25083	17.9926
							0.25203	17.9926
							0.25323	17.9928
							0.25443	17.9928
							0.25563	17.9928
							0.25683	17.9928
							0.25803	17.993
							0.25923	17.993
							0.26043	17.9932
							0.26163	17.9932
							0.26283	17.9932
							0.26403	17.9932
							0.26523	17.9934
							0.26643	17.9934
							0.26763	17.9934
							0.26883	17.9934
							0.27003	17.9936
							0.27123	17.9937
							0.27243	17.9937
							0.27363	17.9938
							0.27483	17.9938
							0.27603	17.9939
							0.27723	17.994
							0.27843	17.994
							0.27963	17.9941
							0.28083	17.9941
							0.28203	17.9942
							0.28323	17.9943
							0.28443	17.9943
							0.28563	17.9944
							0.28683	17.9944
							0.28803	17.9945
							0.28923	17.9946
							0.29043	17.9946
							0.29163	17.9947
							0.29283	17.9947
							0.29403	17.9948
							0.29523	17.9949
							0.29643	17.9949
							0.29763	17.995
							0.29883	17.995
							0.30003	17.9951
							0.30123	17.9951
							0.30243	17.9952
							0.30363	17.9953
							0.30483	17.9953
							0.30603	17.9954
							0.30723	17.9954
							0.30843	17.9955
							0.30963	17.9956
							0.31083	17.9956
							0.31203	17.9957
							0.31323	17.9957
							0.31443	17.9958
							0.31563	17.9958
							0.31683	17.9959
							0.31803	17.996
							0.31923	17.996
							0.32043	17.9961
							0.32163	17.9961
							0.32283	17.9962
							0.32403	17.9963
							0.32523	17.9963
							0.32643	17.9964
							0.32763	17.9964
							0.32883	17.9965
							0.33003	17.9965
							0.33123	17.9966
							0.33243	17.9966
							0.33363	17.9967
							0.33483	17.9968
							0.33603	17.9968
							0.33723	17.9969
							0.33843	17.9969
							0.33963	17.997
							0.34083	17.997
							0.34203	17.9971
							0.34323	17.9972
							0.34443	17.9972
							0.34563	17.9973
							0.34683	17.9973
							0.34803	17.9974
							0.34923	17.9974
							0.35043	17.9975
							0.35163	17.9976
							0.35283	17.9976
							0.35403	17.9977
							0.35523	17.9977
							0.35643	17.9978
							0.35763	17.9978
							0.35883	17.9979
							0.36003	17.9979
							0.36123	17.998
							0.36243	17.9981
							0.36363	17.9981
							0.36483	17.9982
							0.36603	17.9982
							0.36723	17.9983
							0.36843	17.9983
							0.36963	17.9984
							0.37083	17.9985
							0.37203	17.9985
							0.37323	17.9985
							0.37443	17.9986
							0.37563	17.9987
							0.37683	17.9987
							0.37803	17.9988
							0.37923	17.9988
							0.38043	17.9989
							0.38163	17.9989
							0.38283	17.999
							0.38403	17.9991
							0.38523	17.9991
							0.38643	17.9992
							0.38763	17.9992
							0.38883	17.9993
							0.39003	17.9993
							0.39123	17.9994
							0.39243	17.9995
							0.39363	17.9995
							0.39483	17.9996
							0.39603	17.9996
							0.39723	17.9997
							0.39843	17.9997
							0.39963	17.9998
							0.40083	17.9998
							0.40203	17.9999
							0.40323	17.9999
							0.40443	18
							0.40563	18.0001
							0.40683	18.0001
							0.40803	18.0002
							0.40923	18.0003
							0.41043	18.0003
							0.41163	18.0004
							0.41283	18.0004
							0.41403	18.0005
							0.41523	18.0005
							0.41643	18.0006
							0.41763	18.0006
							0.41883	18.0007
							0.42003	18.0007
							0.42123	18.0008
							0.42243	18.0008
							0.42363	18.0009
							0.42483	18.001
							0.42603	18.001
							0.42723	18.0011
							0.42843	18.0011
							0.42963	18.0012
							0.43083	18.0012
							0.43203	18.0013
							0.43323	18.0014
							0.43443	18.0014
							0.43563	18.0015
							0.43683	18.0015
							0.43803	18.0016
							0.43923	18.0016
							0.44043	18.0017
							0.44163	18.0017
							0.44283	18.0018
							0.44403	18.0019
							0.44523	18.0019
							0.44643	18.002
							0.44763	18.002
							0.44883	18.002
							0.45003	18.0022
							0.45123	18.0022
							0.45243	18.0023
							0.45363	18.0023
							0.45483	18.0023
							0.45603	18.0024
							0.45723	18.0025
							0.45843	18.0025
							0.45963	18.0026
							0.46083	18.0027
							0.46203	18.0027
							0.46323	18.0027
							0.46443	18.0028
							0.46563	18.0029
							0.46683	18.0029
							0.46803	18.003
							0.46923	18.003
							0.47043	18.0031
							0.47163	18.0031
							0.47283	18.0032
							0.47403	18.0032
							0.47523	18.0033
							0.47643	18.0033
							0.47763	18.0034
							0.47883	18.0035
							0.48003	18.0035
							0.48123	18.0035
							0.48243	18.0037
							0.48363	18.0037
							0.48483	18.0038
							0.48603	18.0038
							0.48723	18.0039
							0.48843	18.0039
							0.48963	18.004
							0.49083	18.004
							0.49203	18.0041
							0.49323	18.0042
							0.49443	18.0042
							0.49563	18.0043
							0.49683	18.0044
							0.49803	18.0043
							0.49923	18.0044
							0.50043	18.0045
							0.50163	18.0046
							0.50283	18.0045
							0.50403	18.0046
							0.50523	18.0047
							0.50643	18.0047
							0.50763	18.0048
							0.50883	18.0049
							0.51003	18.0049
							0.51123	18.0049
							0.51243	18.005
							0.51363	18.0051
							0.51483	18.0051
							0.51603	18.0052
							0.51723	18.0052
							0.51843	18.0053
							0.51963	18.0053
							0.52083	18.0054
							0.52203	18.0055
							0.52323	18.0055
							0.52443	18.0056
							0.52563	18.0057
							0.52683	18.0058
							0.52803	18.0058
							0.52923	18.0058
							0.53043	18.0059
							0.53163	18.0058
							0.53283	18.0059
							0.53403	18.006
							0.53523	18.0061
							0.53643	18.0062
							0.53763	18.0061
							0.53883	18.0062
							0.54003	18.0063
							0.54123	18.0064
							0.54243	18.0065
							0.54363	18.0064
							0.54483	18.0065
							0.54603	18.0066
							0.54723	18.0067
							0.54843	18.0066
							0.54963	18.0067

## Sheet: Panel_e
HO	C1
6	0.83
8	0.84
10	0.67
12	0.38
14	-0.04
16	-0.58
18	-1.13
