# Supplementary material for: High-order harmonic generation from a thin film crystal perturbed by a quasi-static terahertz field
Source: Nat Commun. 2023 May 5;14:2603. doi: 10.1038/s41467-023-38187-0 (PMC10163039; doi:10.1038/s41467-023-38187-0)
Supplement: Supplementary file 3 — Source Data [file 41467_2023_38187_MOESM3_ESM.zip › raw data excel/Dataset 3_figure 4.xlsx]

## Sheet: figure 5a
		with THz					without THz
norm. MIR intensity		H9 (yield, arb. u.)	H17	H8	H18		H9	H17
0.15721		0	0	0	0		0	0
0.19544		2.1737e-05	0	0	0		2.6828e-05	0
0.2373		8.5712e-05	0	1.4515e-05	0		9.9345e-05	0
0.28259		0.00026776	4.5441e-07	3.7394e-05	0		0.00031045	1.2265e-06
0.33109		0.00068571	1.875e-06	9.7792e-05	0		0.00080335	5.2677e-06
0.38256		0.0016447	5.1927e-06	0.00021422	4.5706e-06		0.0018896	1.8278e-05
0.43675		0.0034084	1.5194e-05	0.00043025	1.1797e-05		0.0037737	3.5921e-05
0.4934		0.0065039	2.9175e-05	0.00075763	1.9677e-05		0.0074277	7.0999e-05
0.55222		0.012174	5.9321e-05	0.0013553	3.0856e-05		0.014017	0.00014221
0.61294		0.021994	0.00012088	0.0022079	5.6286e-05		0.023728	0.00024976
0.67526		0.037204	0.00023454	0.0035106	8.3277e-05		0.03958	0.00041284
0.73887		0.055463	0.00035996	0.0050292	0.00012348		0.06098	0.00062806
0.80347		0.082203	0.00057211	0.0070515	0.00016768		0.091671	0.00096269
0.86873		0.12392	0.00085245	0.0097246	0.00022895		0.13059	0.001355
0.93435		0.17026	0.0012458	0.013536	0.00029935		0.19354	0.0019282
1		0.25424	0.0017778	0.018056	0.00037354		0.27516	0.0026734

## Sheet: figure 5b 5c
Experiment						SBEs inter						SC short traj.
norm. THz intensity	H9 (norm. yield)	H17	H8	H18		norm. THz intensity	H9	H17	H8	H18		norm. THz intensity	H17	H18
0	1	1	0	0		0	1	1	0	0.0001		0	1	0.000436605
0.097779	0.99583	0.95281	0.094373	0.099109		0.1	0.9937	0.9738	0.1012	0.1131		0.05	0.981823	0.0641672
0.20047	0.98607	0.90954	0.19608	0.20775		0.2	0.987	0.9429	0.2014	0.2199		0.1	0.965471	0.121473
0.305	0.98438	0.89167	0.30352	0.34262		0.3	0.9804	0.9117	0.3015	0.324		0.15	0.949563	0.177156
0.39616	0.9802	0.84766	0.38908	0.43052		0.4	0.9742	0.8808	0.4017	0.426		0.2	0.93396	0.231654
0.49473	0.97624	0.81501	0.48402	0.52088		0.5	0.9681	0.8507	0.5019	0.5262		0.25	0.918618	0.285194
0.59648	0.96315	0.78544	0.58884	0.59807		0.6	0.9622	0.8215	0.602	0.6247		0.3	0.903497	0.337853
0.6965	0.95223	0.75643	0.69005	0.74051		0.7	0.9564	0.7931	0.702	0.7214		0.35	0.888587	0.389686
0.79925	0.94862	0.72832	0.79098	0.80324		0.8	0.9507	0.7656	0.8017	0.8162		0.4	0.873875	0.440734
0.90135	0.94012	0.69673	0.88706	0.89218		0.9	0.9451	0.7391	0.901	0.9091		0.45	0.859352	0.491029
1	0.93323	0.67594	1	1		1	0.9395	0.7134	1	1		0.5	0.845008	0.540612
												0.55	0.830848	0.589513
												0.6	0.816859	0.637734
												0.65	0.80304	0.685247
												0.7	0.789388	0.732089
												0.75	0.7759	0.77834
												0.8	0.762571	0.823913
												0.85	0.749406	0.868837
												0.9	0.736394	0.913206
												0.95	0.723536	0.956879
												1	0.710839	1
