# Supplementary material for: High-order harmonic generation from a thin film crystal perturbed by a quasi-static terahertz field
Source: Nat Commun. 2023 May 5;14:2603. doi: 10.1038/s41467-023-38187-0 (PMC10163039; doi:10.1038/s41467-023-38187-0)
Supplement: Supplementary file 3 — Source Data [file 41467_2023_38187_MOESM3_ESM.zip › raw data excel/Dataset 4_figure 5.xlsx]

## Sheet: Sheet1
Experiment					SC short	SC long			SBEs inter	SBEs intra	SBEs total
Harmonic order	Y/Y_0	Error Bar		Harmonic order	Y/Y_0	Y/Y_0		Harmonic order	Y/Y_0	Y/Y_0	Y/Y_0
5	1.00184	0.0321968		11	0.88769	0.44095		5	0.9897	0.0619	0.0638
7	0.967359	0.0309164		13	0.8396	0.24414		7	0.9686	0.0592	0.0577
9	0.932724	0.0263556		15	0.78072	0.0901		9	0.9395	1.9839	1.3287
11	0.888177	0.0209136		17	0.7107	0.00759		11	0.9043	3.6511	0.931
13	0.834124	0.0190546		19	0.6297	0.01926		13	0.8534	0.9426	0.8369
15	0.762902	0.0213311		21	0.53808	0.1365		15	0.7879	0.7792	0.789
17	0.689651	0.02337		23	0.4371	0.3523		17	0.7134	0.7259	0.7153
19	0.642796	0.0821434		25	0.3297	0.6287		19	0.6268	0.641	0.6291
								21	0.5422	0.5351	0.5445
								23	0.4537	0.416	0.4546
								25	0.3159	0.3264	0.3157
