# Supplementary material for: High-order harmonic generation from a thin film crystal perturbed by a quasi-static terahertz field
Source: Nat Commun. 2023 May 5;14:2603. doi: 10.1038/s41467-023-38187-0 (PMC10163039; doi:10.1038/s41467-023-38187-0)
Supplement: Supplementary file 3 — Source Data [file 41467_2023_38187_MOESM3_ESM.zip › raw data excel/Dataset 5_figure 6.xlsx]

## Sheet: Panel_a
First Row				Second Row									Third Row
Time (T0)	F_MIR(a.u.)	F_DC(a.u.)		long down traj.		short down traj.		long up traj.		short up traj.			long down traj.			short down traj.			long up traj.			short up traj.
-0.52	-0.00345316	0.000105		Time(T0)	Delta_x(a.u.)	Time(T0)	Delta_x(a.u.)	Time(T0)	Delta_x(a.u.)	Time(T0)	Delta_x(a.u.)		ti(T0)	tc(T0)	HO	ti(T0)	tc(T0)	HO	ti(T0)	tc(T0)	HO	ti(T0)	tc(T0)	HO
-0.51	-0.00347342	0.000105		-0.4894	0	-0.3597	0	0.037	0	0.1495	0		-0.5156	0.5079	9.66	-0.4166	0.2336	32.51	0.0148	0.9786	9.65	0.0948	0.7157	30.65
-0.5	-0.00348	0.000105		-0.4802	0.36	-0.3563	0.03	0.0456	-0.32	0.153	-0.03		-0.5154	0.5046	9.73	-0.4164	0.2323	32.51	0.015	0.9748	9.74	0.095	0.7147	30.65
-0.49	-0.00347285	0.000105		-0.471	1.41	-0.3529	0.12	0.0543	-1.28	0.1565	-0.13		-0.5152	0.5022	9.81	-0.4162	0.2311	32.51	0.0152	0.972	9.84	0.0952	0.7138	30.64
-0.48	-0.003452	0.000105		-0.4618	3.11	-0.3495	0.27	0.0629	-2.81	0.16	-0.29		-0.515	0.5001	9.89	-0.416	0.2298	32.51	0.0154	0.9697	9.93	0.0954	0.7129	30.64
-0.47	-0.00341755	0.000105		-0.4525	5.37	-0.3461	0.48	0.0715	-4.85	0.1635	-0.51		-0.5148	0.4983	9.96	-0.4158	0.2285	32.51	0.0156	0.9678	10.02	0.0956	0.7119	30.64
-0.46	-0.00336961	0.000105		-0.4433	8.11	-0.3426	0.74	0.0801	-7.32	0.1669	-0.78		-0.5146	0.4967	10.04	-0.4156	0.2272	32.51	0.0158	0.966	10.12	0.0958	0.711	30.64
-0.45	-0.00330839	0.000105		-0.4341	11.21	-0.3392	1.05	0.0888	-10.13	0.1704	-1.11		-0.5144	0.4952	10.12	-0.4154	0.2259	32.5	0.016	0.9644	10.21	0.096	0.71	30.64
-0.44	-0.00323413	0.000105		-0.4249	14.59	-0.3358	1.41	0.0974	-13.21	0.1739	-1.49		-0.5142	0.4939	10.19	-0.4152	0.2246	32.5	0.0162	0.9629	10.3	0.0962	0.7091	30.63
-0.43	-0.00314711	0.000105		-0.4156	18.15	-0.3324	1.82	0.106	-16.47	0.1774	-1.92		-0.514	0.4926	10.27	-0.415	0.2233	32.5	0.0164	0.9615	10.4	0.0964	0.7081	30.63
-0.42	-0.00304768	0.000105		-0.4064	21.82	-0.329	2.27	0.1146	-19.86	0.1809	-2.4		-0.5138	0.4914	10.34	-0.4148	0.222	32.49	0.0166	0.9602	10.49	0.0966	0.7072	30.63
-0.41	-0.00293623	0.000105		-0.3972	25.56	-0.3256	2.76	0.1233	-23.32	0.1843	-2.92		-0.5136	0.4903	10.42	-0.4146	0.2207	32.49	0.0168	0.959	10.58	0.0968	0.7062	30.62
-0.4	-0.00281321	0.000105		-0.388	29.32	-0.3221	3.3	0.1319	-26.82	0.1878	-3.49		-0.5134	0.4892	10.5	-0.4144	0.2193	32.48	0.017	0.9578	10.67	0.097	0.7053	30.62
-0.39	-0.00267909	0.000105		-0.3787	33.08	-0.3187	3.87	0.1405	-30.34	0.1913	-4.09		-0.5132	0.4882	10.57	-0.4142	0.218	32.48	0.0172	0.9566	10.76	0.0972	0.7043	30.61
-0.38	-0.00253441	0.000105		-0.3695	36.83	-0.3153	4.48	0.1492	-33.86	0.1948	-4.73		-0.513	0.4872	10.65	-0.414	0.2167	32.47	0.0174	0.9555	10.86	0.0974	0.7034	30.61
-0.37	-0.00237974	0.000105		-0.3603	40.57	-0.3119	5.12	0.1578	-37.37	0.1982	-5.4		-0.5128	0.4862	10.73	-0.4138	0.2154	32.46	0.0176	0.9545	10.95	0.0976	0.7024	30.6
-0.36	-0.00221568	0.000105		-0.3511	44.3	-0.3085	5.79	0.1664	-40.87	0.2017	-6.1		-0.5126	0.4853	10.8	-0.4136	0.2141	32.45	0.0178	0.9535	11.04	0.0978	0.7015	30.6
-0.35	-0.00204288	0.000105		-0.3418	48.01	-0.3051	6.49	0.175	-44.36	0.2052	-6.84		-0.5124	0.4844	10.88	-0.4134	0.2128	32.45	0.018	0.9525	11.13	0.098	0.7005	30.59
-0.34	-0.00186203	0.000105		-0.3326	51.72	-0.3016	7.21	0.1837	-47.85	0.2087	-7.59		-0.5122	0.4835	10.96	-0.4132	0.2114	32.44	0.0182	0.9515	11.22	0.0982	0.6996	30.58
-0.33	-0.00167384	0.000105		-0.3234	55.43	-0.2982	7.96	0.1923	-51.33	0.2122	-8.38		-0.512	0.4827	11.03	-0.413	0.2101	32.43	0.0184	0.9506	11.31	0.0984	0.6986	30.57
-0.32	-0.00147904	0.000105		-0.3142	59.14	-0.2948	8.73	0.2009	-54.8	0.2156	-9.18		-0.5118	0.4818	11.11	-0.4128	0.2088	32.42	0.0186	0.9497	11.4	0.0986	0.6976	30.57
-0.31	-0.00127842	0.000105		-0.3049	62.84	-0.2914	9.52	0.2095	-58.27	0.2191	-10.01		-0.5116	0.481	11.18	-0.4126	0.2075	32.41	0.0188	0.9488	11.49	0.0988	0.6967	30.56
-0.3	-0.00107275	0.000105		-0.2957	66.55	-0.288	10.33	0.2182	-61.73	0.2226	-10.85		-0.5114	0.4803	11.26	-0.4124	0.2061	32.4	0.019	0.9479	11.58	0.099	0.6957	30.55
-0.29	-0.000862852	0.000105		-0.2865	70.26	-0.2845	11.16	0.2268	-65.2	0.2261	-11.71		-0.5112	0.4795	11.34	-0.4122	0.2048	32.38	0.0192	0.947	11.68	0.0992	0.6948	30.54
-0.28	-0.000649552	0.000105		-0.2773	73.96	-0.2811	11.99	0.2354	-68.67	0.2296	-12.59		-0.511	0.4787	11.41	-0.412	0.2035	32.37	0.0194	0.9462	11.77	0.0994	0.6938	30.53
-0.27	-0.000433691	0.000105		-0.268	77.67	-0.2777	12.85	0.2441	-72.13	0.233	-13.48		-0.5108	0.478	11.49	-0.4118	0.2022	32.36	0.0196	0.9454	11.86	0.0996	0.6928	30.52
-0.26	-0.000216119	0.000105		-0.2588	81.38	-0.2743	13.71	0.2527	-75.6	0.2365	-14.37		-0.5106	0.4773	11.56	-0.4116	0.2009	32.35	0.0198	0.9446	11.95	0.0998	0.6919	30.51
-0.25	0	0.000105		-0.2496	85.09	-0.2709	14.58	0.2613	-79.06	0.24	-15.28		-0.5104	0.4766	11.64	-0.4114	0.1996	32.33	0.02	0.9438	12.04	0.1	0.6909	30.5
-0.24	0.000220719	0.000105		-0.2404	88.8	-0.2675	15.46	0.2699	-82.53	0.2435	-16.19		-0.5102	0.4759	11.71	-0.4112	0.1982	32.32	0.0202	0.943	12.12	0.1002	0.6899	30.48
-0.23	0.000438263	0.000105		-0.2311	92.51	-0.264	16.34	0.2786	-85.99	0.2469	-17.11		-0.51	0.4752	11.79	-0.411	0.1969	32.3	0.0204	0.9422	12.21	0.1004	0.689	30.47
-0.22	0.000654079	0.000105		-0.2219	96.21	-0.2606	17.23	0.2872	-89.46	0.2504	-18.03		-0.5098	0.4745	11.87	-0.4108	0.1956	32.29	0.0206	0.9415	12.3	0.1006	0.688	30.46
-0.21	0.000867315	0.000105		-0.2127	99.92	-0.2572	18.12	0.2958	-92.93	0.2539	-18.96		-0.5096	0.4738	11.94	-0.4106	0.1943	32.27	0.0208	0.9407	12.39	0.1008	0.687	30.45
-0.2	0.00107713	0.000105		-0.2035	103.63	-0.2538	19.01	0.3044	-96.4	0.2574	-19.88		-0.5094	0.4732	12.02	-0.4104	0.193	32.26	0.021	0.94	12.48	0.101	0.6861	30.43
-0.19	0.0012827	0.000105		-0.1943	107.33	-0.2504	19.91	0.3131	-99.87	0.2609	-20.81		-0.5092	0.4725	12.09	-0.4102	0.1917	32.24	0.0212	0.9392	12.57	0.1012	0.6851	30.42
-0.18	0.00148321	0.000105		-0.185	111.04	-0.247	20.8	0.3217	-103.34	0.2643	-21.73		-0.509	0.4719	12.17	-0.41	0.1904	32.22	0.0214	0.9385	12.66	0.1014	0.6841	30.4
-0.17	0.00167788	0.000105		-0.1758	114.75	-0.2435	21.68	0.3303	-106.82	0.2678	-22.65		-0.5088	0.4713	12.24	-0.4098	0.1891	32.2	0.0216	0.9378	12.75	0.1016	0.6832	30.39
-0.16	0.00186592	0.000105		-0.1666	118.46	-0.2401	22.56	0.339	-110.31	0.2713	-23.56		-0.5086	0.4707	12.32	-0.4096	0.1878	32.18	0.0218	0.9371	12.84	0.1018	0.6822	30.37
-0.15	0.00204661	0.000105		-0.1574	122.18	-0.2367	23.44	0.3476	-113.8	0.2748	-24.46		-0.5084	0.47	12.39	-0.4094	0.1865	32.17	0.022	0.9364	12.92	0.102	0.6812	30.36
-0.14	0.00221923	0.000105		-0.1481	125.9	-0.2333	24.3	0.3562	-117.31	0.2783	-25.35		-0.5082	0.4694	12.47	-0.4092	0.1852	32.15	0.0222	0.9357	13.01	0.1022	0.6803	30.34
-0.13	0.0023831	0.000105		-0.1389	129.65	-0.2299	25.16	0.3648	-120.83	0.2817	-26.23		-0.508	0.4688	12.54	-0.409	0.184	32.13	0.0224	0.935	13.1	0.1024	0.6793	30.33
-0.12	0.00253757	0.000105		-0.1297	133.4	-0.2264	26	0.3735	-124.35	0.2852	-27.1		-0.5078	0.4682	12.62	-0.4088	0.1827	32.1	0.0226	0.9343	13.19	0.1026	0.6783	30.31
-0.11	0.00268203	0.000105		-0.1205	137.16	-0.223	26.83	0.3821	-127.86	0.2887	-27.96		-0.5076	0.4676	12.69	-0.4086	0.1814	32.08	0.0228	0.9337	13.27	0.1028	0.6774	30.29
-0.1	0.00281592	0.000105		-0.1112	140.92	-0.2196	27.64	0.3907	-131.35	0.2922	-28.79		-0.5074	0.4671	12.77	-0.4084	0.1801	32.06	0.023	0.933	13.36	0.103	0.6764	30.27
-0.09	0.00293871	0.000105		-0.102	144.64	-0.2162	28.44	0.3993	-134.79	0.2956	-29.61		-0.5072	0.4665	12.84	-0.4082	0.1789	32.04	0.0232	0.9323	13.45	0.1032	0.6755	30.26
-0.08	0.0030499	0.000105		-0.0928	148.28	-0.2128	29.22	0.408	-138.15	0.2991	-30.41		-0.507	0.4659	12.92	-0.408	0.1776	32.02	0.0234	0.9317	13.54	0.1034	0.6745	30.24
-0.07	0.00314907	0.000105		-0.0836	151.78	-0.2094	29.97	0.4166	-141.37	0.3026	-31.19		-0.5068	0.4653	12.99	-0.4078	0.1764	31.99	0.0236	0.931	13.62	0.1036	0.6735	30.22
-0.06	0.00323583	0.000105		-0.0743	155.06	-0.2059	30.7	0.4252	-144.38	0.3061	-31.94		-0.5066	0.4648	13.06	-0.4076	0.1751	31.97	0.0238	0.9303	13.71	0.1038	0.6726	30.2
-0.05	0.00330982	0.000105		-0.0651	158.01	-0.2025	31.41	0.4339	-147.13	0.3096	-32.66		-0.5064	0.4642	13.14	-0.4074	0.1739	31.94	0.024	0.9297	13.8	0.104	0.6716	30.18
-0.04	0.00337076	0.000105		-0.0559	160.54	-0.1991	32.09	0.4425	-149.52	0.313	-33.35		-0.5062	0.4637	13.21	-0.4072	0.1726	31.92	0.0242	0.9291	13.88	0.1042	0.6707	30.16
-0.03	0.00341841	0.000105		-0.0467	162.52	-0.1957	32.74	0.4511	-151.48	0.3165	-34.01		-0.506	0.4631	13.29	-0.407	0.1714	31.89	0.0244	0.9284	13.97	0.1044	0.6697	30.14
-0.02	0.00345258	0.000105		-0.0374	163.87	-0.1923	33.35	0.4597	-152.94	0.32	-34.64		-0.5058	0.4626	13.36	-0.4068	0.1701	31.87	0.0246	0.9278	14.05	0.1046	0.6687	30.11
-0.01	0.00347314	0.000105		-0.0282	164.51	-0.1888	33.94	0.4684	-153.84	0.3235	-35.23		-0.5056	0.462	13.43	-0.4066	0.1689	31.84	0.0248	0.9271	14.14	0.1048	0.6678	30.09
0	0.00348	0.000105		-0.019	164.41	-0.1854	34.48	0.477	-154.13	0.327	-35.78		-0.5054	0.4615	13.51	-0.4064	0.1677	31.81	0.025	0.9265	14.23	0.105	0.6668	30.07
0.01	0.00347314	0.000105		-0.0098	163.55	-0.182	34.99	0.4856	-153.8	0.3304	-36.28		-0.5052	0.461	13.58	-0.4062	0.1665	31.79	0.0252	0.9259	14.31	0.1052	0.6659	30.05
0.02	0.00345258	0.000105		-0.0005	161.99	-0.1786	35.45	0.4942	-152.85	0.3339	-36.75		-0.505	0.4604	13.65	-0.406	0.1653	31.76	0.0254	0.9253	14.4	0.1054	0.6649	30.03
0.03	0.00341841	0.000105		0.0087	159.79	-0.1752	35.87	0.5029	-151.33	0.3374	-37.16		-0.5048	0.4599	13.73	-0.4058	0.1641	31.73	0.0256	0.9246	14.48	0.1056	0.664	30
0.04	0.00337076	0.000105		0.0179	157.06	-0.1718	36.24	0.5115	-149.29	0.3409	-37.53		-0.5046	0.4594	13.8	-0.4056	0.1629	31.7	0.0258	0.924	14.57	0.1058	0.663	29.98
0.05	0.00330982	0.000105		0.0271	153.92	-0.1683	36.56	0.5201	-146.8	0.3443	-37.85		-0.5044	0.4589	13.87	-0.4054	0.1617	31.67	0.026	0.9234	14.65	0.106	0.6621	29.95
0.06	0.00323583	0.000105		0.0364	150.49	-0.1649	36.83	0.5287	-143.96	0.3478	-38.11		-0.5042	0.4583	13.95	-0.4052	0.1605	31.64	0.0262	0.9228	14.73	0.1062	0.6611	29.93
0.07	0.00314907	0.000105		0.0456	146.88	-0.1615	37.05	0.5374	-140.84	0.3513	-38.31		-0.504	0.4578	14.02	-0.405	0.1593	31.61	0.0264	0.9222	14.82	0.1064	0.6602	29.9
0.08	0.0030499	0.000105		0.0548	143.16	-0.1581	37.2	0.546	-137.54	0.3548	-38.45		-0.5038	0.4573	14.09	-0.4048	0.1581	31.58	0.0266	0.9216	14.9	0.1066	0.6593	29.88
0.09	0.00293871	0.000105		0.064	139.4	-0.1547	37.3	0.5546	-134.11	0.3583	-38.53		-0.5036	0.4568	14.17	-0.4046	0.1569	31.55	0.0268	0.9209	14.99	0.1068	0.6583	29.85
0.1	0.00281592	0.000105		0.0733	135.64	-0.1513	37.34	0.5633	-130.62	0.3617	-38.55		-0.5034	0.4563	14.24	-0.4044	0.1558	31.52	0.027	0.9203	15.07	0.107	0.6574	29.83
0.11	0.00268203	0.000105		0.0825	131.9	-0.1478	37.32	0.5719	-127.11	0.3652	-38.51		-0.5032	0.4558	14.31	-0.4042	0.1546	31.49	0.0272	0.9197	15.15	0.1072	0.6564	29.8
0.12	0.00253757	0.000105		0.0917	128.17	-0.1444	37.23	0.5805	-123.59	0.3687	-38.39		-0.503	0.4553	14.38	-0.404	0.1535	31.45	0.0274	0.9191	15.24	0.1074	0.6555	29.77
0.13	0.0023831	0.000105		0.1009	124.46	-0.141	37.08	0.5891	-120.08	0.3722	-38.21		-0.5028	0.4548	14.46	-0.4038	0.1523	31.42	0.0276	0.9185	15.32	0.1076	0.6546	29.74
0.14	0.00221923	0.000105		0.1101	120.75	-0.1376	36.86	0.5978	-116.59	0.3757	-37.96		-0.5026	0.4543	14.53	-0.4036	0.1512	31.39	0.0278	0.9179	15.4	0.1078	0.6536	29.72
0.15	0.00204661	0.000105		0.1194	117.05	-0.1342	36.57	0.6064	-113.11	0.3791	-37.64		-0.5024	0.4538	14.6	-0.4034	0.15	31.35	0.028	0.9173	15.49	0.108	0.6527	29.69
0.16	0.00186592	0.000105		0.1286	113.34	-0.1307	36.21	0.615	-109.64	0.3826	-37.25		-0.5022	0.4533	14.67	-0.4032	0.1489	31.32	0.0282	0.9167	15.57	0.1082	0.6518	29.66
0.17	0.00167788	0.000105		0.1378	109.63	-0.1273	35.78	0.6236	-106.18	0.3861	-36.78		-0.502	0.4528	14.75	-0.403	0.1478	31.28	0.0284	0.9161	15.65	0.1084	0.6509	29.63
0.18	0.00148321	0.000105		0.147	105.93	-0.1239	35.28	0.6323	-102.71	0.3896	-36.25		-0.5018	0.4523	14.82	-0.4028	0.1467	31.25	0.0286	0.9155	15.73	0.1086	0.6499	29.6
0.19	0.0012827	0.000105		0.1563	102.25	-0.1205	34.72	0.6409	-99.24	0.393	-35.64		-0.5016	0.4518	14.89	-0.4026	0.1455	31.21	0.0288	0.9149	15.82	0.1088	0.649	29.57
0.2	0.00107713	0.000105		0.1655	98.59	-0.1171	34.08	0.6495	-95.77	0.3965	-34.97		-0.5014	0.4513	14.96	-0.4024	0.1444	31.17	0.029	0.9143	15.9	0.109	0.6481	29.54
0.21	0.000867315	0.000105		0.1747	94.96	-0.1137	33.38	0.6582	-92.31	0.4	-34.23		-0.5012	0.4508	15.03	-0.4022	0.1433	31.14	0.0292	0.9137	15.98	0.1092	0.6472	29.51
0.22	0.000654079	0.000105		0.1839	91.38	-0.1102	32.62	0.6668	-88.85	0.4035	-33.42		-0.501	0.4503	15.1	-0.402	0.1422	31.1	0.0294	0.9132	16.06	0.1094	0.6462	29.48
0.23	0.000438263	0.000105		0.1932	87.84	-0.1068	31.79	0.6754	-85.39	0.407	-32.55		-0.5008	0.4498	15.18	-0.4018	0.1412	31.06	0.0296	0.9126	16.14	0.1096	0.6453	29.44
0.24	0.000220719	0.000105		0.2024	84.35	-0.1034	30.9	0.684	-81.95	0.4104	-31.62		-0.5006	0.4494	15.25	-0.4016	0.1401	31.03	0.0298	0.912	16.22	0.1098	0.6444	29.41
0.25	0	0.000105		0.2116	80.91	-0.1	29.95	0.6927	-78.52	0.4139	-30.63		-0.5004	0.4489	15.32	-0.4014	0.139	30.99	0.03	0.9114	16.3	0.11	0.6435	29.38
0.26	-0.000216119	0.000105		0.2208	77.51	-0.0966	28.94	0.7013	-75.11	0.4174	-29.59		-0.5002	0.4484	15.39	-0.4012	0.1379	30.95	0.0302	0.9108	16.38	0.1102	0.6426	29.35
0.27	-0.000433691	0.000105		0.2301	74.14	-0.0932	27.88	0.7099	-71.72	0.4209	-28.49		-0.5	0.4479	15.46	-0.401	0.1368	30.91	0.0304	0.9102	16.47	0.1104	0.6417	29.31
0.28	-0.000649552	0.000105		0.2393	70.8	-0.0897	26.78	0.7185	-68.34	0.4244	-27.34		-0.4998	0.4474	15.53	-0.4008	0.1358	30.87	0.0306	0.9096	16.55	0.1106	0.6408	29.28
0.29	-0.000862852	0.000105		0.2485	67.48	-0.0863	25.63	0.7272	-64.97	0.4278	-26.16		-0.4996	0.4469	15.6	-0.4006	0.1347	30.83	0.0308	0.909	16.63	0.1108	0.6399	29.25
0.3	-0.00107275	0.000105		0.2577	64.16	-0.0829	24.43	0.7358	-61.61	0.4313	-24.93		-0.4994	0.4465	15.67	-0.4004	0.1337	30.79	0.031	0.9084	16.71	0.111	0.639	29.21
0.31	-0.00127842	0.000105		0.267	60.84	-0.0795	23.2	0.7444	-58.25	0.4348	-23.66		-0.4992	0.446	15.74	-0.4002	0.1326	30.75	0.0312	0.9079	16.79	0.1112	0.6381	29.18
0.32	-0.00147904	0.000105		0.2762	57.51	-0.0761	21.94	0.7531	-54.9	0.4383	-22.36		-0.499	0.4455	15.81	-0.4	0.1316	30.71	0.0314	0.9073	16.86	0.1114	0.6372	29.14
0.33	-0.00167384	0.000105		0.2854	54.15	-0.0726	20.65	0.7617	-51.54	0.4417	-21.04		-0.4988	0.445	15.88	-0.3998	0.1306	30.66	0.0316	0.9067	16.94	0.1116	0.6363	29.11
0.34	-0.00186203	0.000105		0.2946	50.77	-0.0692	19.33	0.7703	-48.17	0.4452	-19.69		-0.4986	0.4446	15.95	-0.3996	0.1295	30.62	0.0318	0.9061	17.02	0.1118	0.6354	29.07
0.35	-0.00204288	0.000105		0.3039	47.34	-0.0658	17.99	0.7789	-44.79	0.4487	-18.32		-0.4984	0.4441	16.02	-0.3994	0.1285	30.58	0.032	0.9055	17.1	0.112	0.6345	29.04
0.36	-0.00221568	0.000105		0.3131	43.87	-0.0624	16.64	0.7876	-41.4	0.4522	-16.94		-0.4982	0.4436	16.09	-0.3992	0.1275	30.54	0.0322	0.9049	17.18	0.1122	0.6336	29
0.37	-0.00237974	0.000105		0.3223	40.35	-0.059	15.27	0.7962	-37.99	0.4557	-15.54		-0.498	0.4432	16.16	-0.399	0.1265	30.49	0.0324	0.9044	17.26	0.1124	0.6327	28.96
0.38	-0.00253441	0.000105		0.3315	36.79	-0.0556	13.89	0.8048	-34.57	0.4591	-14.14		-0.4978	0.4427	16.23	-0.3988	0.1255	30.45	0.0326	0.9038	17.34	0.1126	0.6318	28.92
0.39	-0.00267909	0.000105		0.3408	33.18	-0.0521	12.5	0.8134	-31.13	0.4626	-12.73		-0.4976	0.4422	16.3	-0.3986	0.1245	30.41	0.0328	0.9032	17.41	0.1128	0.6309	28.89
0.4	-0.00281321	0.000105		0.35	29.54	-0.0487	11.11	0.8221	-27.68	0.4661	-11.31		-0.4974	0.4418	16.37	-0.3984	0.1235	30.36	0.033	0.9026	17.49	0.113	0.6301	28.85
0.41	-0.00293623	0.000105		0.3592	25.86	-0.0453	9.72	0.8307	-24.22	0.4696	-9.89		-0.4972	0.4413	16.44	-0.3982	0.1225	30.32	0.0332	0.902	17.57	0.1132	0.6292	28.81
0.42	-0.00304768	0.000105		0.3684	22.17	-0.0419	8.32	0.8393	-20.75	0.4731	-8.47		-0.497	0.4408	16.5	-0.398	0.1215	30.27	0.0334	0.9014	17.65	0.1134	0.6283	28.77
0.43	-0.00314711	0.000105		0.3777	18.46	-0.0385	6.93	0.848	-17.29	0.4765	-7.05		-0.4968	0.4404	16.57	-0.3978	0.1205	30.23	0.0336	0.9009	17.72	0.1136	0.6274	28.73
0.44	-0.00323413	0.000105		0.3869	14.76	-0.035	5.54	0.8566	-13.82	0.48	-5.63		-0.4966	0.4399	16.64	-0.3976	0.1195	30.18	0.0338	0.9003	17.8	0.1138	0.6266	28.69
0.45	-0.00330839	0.000105		0.3961	11.05	-0.0316	4.15	0.8652	-10.35	0.4835	-4.22		-0.4964	0.4394	16.71	-0.3974	0.1186	30.14	0.034	0.8997	17.88	0.114	0.6257	28.66
0.46	-0.00336961	0.000105		0.4053	7.34	-0.0282	2.76	0.8738	-6.89	0.487	-2.81		-0.4962	0.439	16.78	-0.3972	0.1176	30.09	0.0342	0.8991	17.95	0.1142	0.6248	28.62
0.47	-0.00341755	0.000105		0.4145	3.63	-0.0248	1.38	0.8825	-3.42	0.4905	-1.4		-0.496	0.4385	16.85	-0.397	0.1166	30.04	0.0344	0.8986	18.03	0.1144	0.624	28.58
0.48	-0.003452	0.000105		0.4238	0	-0.0214	0	0.8911	0	0.4939	0		-0.4958	0.4381	16.91	-0.3968	0.1157	30	0.0346	0.898	18.11	0.1146	0.6231	28.53
0.49	-0.00347285	0.000105											-0.4956	0.4376	16.98	-0.3966	0.1147	29.95	0.0348	0.8974	18.18	0.1148	0.6222	28.49
0.5	-0.00348	0.000105											-0.4954	0.4371	17.05	-0.3964	0.1138	29.9	0.035	0.8968	18.26	0.115	0.6214	28.45
0.51	-0.00347342	0.000105											-0.4952	0.4367	17.12	-0.3962	0.1128	29.85	0.0352	0.8963	18.33	0.1152	0.6205	28.41
0.52	-0.00345316	0.000105											-0.495	0.4362	17.19	-0.396	0.1119	29.81	0.0354	0.8957	18.41	0.1154	0.6197	28.37
0.53	-0.00341927	0.000105											-0.4948	0.4358	17.25	-0.3958	0.111	29.76	0.0356	0.8951	18.48	0.1156	0.6188	28.33
0.54	-0.0033719	0.000105											-0.4946	0.4353	17.32	-0.3956	0.11	29.71	0.0358	0.8945	18.56	0.1158	0.618	28.28
0.55	-0.00331124	0.000105											-0.4944	0.4349	17.39	-0.3954	0.1091	29.66	0.036	0.894	18.63	0.116	0.6171	28.24
0.56	-0.00323752	0.000105											-0.4942	0.4344	17.45	-0.3952	0.1082	29.61	0.0362	0.8934	18.71	0.1162	0.6163	28.2
0.57	-0.00315103	0.000105											-0.494	0.4339	17.52	-0.395	0.1073	29.56	0.0364	0.8928	18.78	0.1164	0.6154	28.16
0.58	-0.00305212	0.000105											-0.4938	0.4335	17.59	-0.3948	0.1063	29.51	0.0366	0.8922	18.85	0.1166	0.6146	28.11
0.59	-0.00294117	0.000105											-0.4936	0.433	17.65	-0.3946	0.1054	29.46	0.0368	0.8917	18.93	0.1168	0.6137	28.07
0.6	-0.00281863	0.000105											-0.4934	0.4326	17.72	-0.3944	0.1045	29.41	0.037	0.8911	19	0.117	0.6129	28.02
0.61	-0.00268497	0.000105											-0.4932	0.4321	17.78	-0.3942	0.1036	29.36	0.0372	0.8905	19.07	0.1172	0.612	27.98
0.62	-0.00254072	0.000105											-0.493	0.4317	17.85	-0.394	0.1027	29.31	0.0374	0.89	19.15	0.1174	0.6112	27.93
0.63	-0.00238645	0.000105											-0.4928	0.4312	17.92	-0.3938	0.1018	29.26	0.0376	0.8894	19.22	0.1176	0.6104	27.89
0.64	-0.00222278	0.000105											-0.4926	0.4308	17.98	-0.3936	0.101	29.21	0.0378	0.8888	19.29	0.1178	0.6095	27.84
0.65	-0.00205034	0.000105											-0.4924	0.4303	18.05	-0.3934	0.1001	29.15	0.038	0.8882	19.36	0.118	0.6087	27.8
0.66	-0.00186981	0.000105											-0.4922	0.4299	18.11	-0.3932	0.0992	29.1	0.0382	0.8877	19.43	0.1182	0.6079	27.75
0.67	-0.00168191	0.000105											-0.492	0.4295	18.18	-0.393	0.0983	29.05	0.0384	0.8871	19.51	0.1184	0.6071	27.71
0.68	-0.00148738	0.000105											-0.4918	0.429	18.24	-0.3928	0.0974	29	0.0386	0.8866	19.58	0.1186	0.6062	27.66
0.69	-0.00128698	0.000105											-0.4916	0.4286	18.31	-0.3926	0.0966	28.94	0.0388	0.886	19.65	0.1188	0.6054	27.61
0.7	-0.00108151	0.000105											-0.4914	0.4281	18.37	-0.3924	0.0957	28.89	0.039	0.8854	19.72	0.119	0.6046	27.57
0.71	-0.000871778	0.000105											-0.4912	0.4277	18.44	-0.3922	0.0948	28.84	0.0392	0.8849	19.79	0.1192	0.6038	27.52
0.72	-0.000658604	0.000105											-0.491	0.4272	18.5	-0.392	0.094	28.78	0.0394	0.8843	19.86	0.1194	0.603	27.47
0.73	-0.000442834	0.000105											-0.4908	0.4268	18.56	-0.3918	0.0931	28.73	0.0396	0.8837	19.93	0.1196	0.6021	27.42
0.74	-0.000225318	0.000105											-0.4906	0.4263	18.63	-0.3916	0.0923	28.67	0.0398	0.8832	20	0.1198	0.6013	27.38
0.75	0	0.000105											-0.4904	0.4259	18.69	-0.3914	0.0914	28.62	0.04	0.8826	20.07	0.12	0.6005	27.33
0.76	0.00021152	0.000105											-0.4902	0.4255	18.76	-0.3912	0.0906	28.57	0.0402	0.8821	20.14	0.1202	0.5997	27.28
0.77	0.000429118	0.000105											-0.49	0.425	18.82	-0.391	0.0897	28.51	0.0404	0.8815	20.21	0.1204	0.5989	27.23
0.78	0.000645024	0.000105											-0.4898	0.4246	18.88	-0.3908	0.0889	28.46	0.0406	0.8809	20.28	0.1206	0.5981	27.18
0.79	0.000858386	0.000105											-0.4896	0.4242	18.94	-0.3906	0.0881	28.4	0.0408	0.8804	20.35	0.1208	0.5973	27.13
0.8	0.00106836	0.000105											-0.4894	0.4237	19.01	-0.3904	0.0872	28.35	0.041	0.8798	20.42	0.121	0.5965	27.08
0.81	0.00127413	0.000105											-0.4892	0.4233	19.07	-0.3902	0.0864	28.29	0.0412	0.8793	20.48	0.1212	0.5957	27.03
0.82	0.00147487	0.000105											-0.489	0.4228	19.13	-0.39	0.0856	28.23	0.0414	0.8787	20.55	0.1214	0.5949	26.98
0.83	0.0016698	0.000105											-0.4888	0.4224	19.2	-0.3898	0.0847	28.18	0.0416	0.8782	20.62	0.1216	0.5941	26.93
0.84	0.00185814	0.000105											-0.4886	0.422	19.26	-0.3896	0.0839	28.12	0.0418	0.8776	20.69	0.1218	0.5933	26.88
0.85	0.00203915	0.000105											-0.4884	0.4216	19.32	-0.3894	0.0831	28.06	0.042	0.8771	20.75	0.122	0.5925	26.83
0.86	0.00221212	0.000105											-0.4882	0.4211	19.38	-0.3892	0.0823	28.01	0.0422	0.8765	20.82	0.1222	0.5917	26.78
0.87	0.00237637	0.000105											-0.488	0.4207	19.44	-0.389	0.0815	27.95	0.0424	0.876	20.89	0.1224	0.5909	26.73
0.88	0.00253125	0.000105											-0.4878	0.4203	19.51	-0.3888	0.0807	27.89	0.0426	0.8754	20.96	0.1226	0.5901	26.68
0.89	0.00267615	0.000105											-0.4876	0.4198	19.57	-0.3886	0.0799	27.84	0.0428	0.8749	21.02	0.1228	0.5893	26.63
0.9	0.0028105	0.000105											-0.4874	0.4194	19.63	-0.3884	0.0791	27.78	0.043	0.8743	21.09	0.123	0.5886	26.58
0.91	0.00293376	0.000105											-0.4872	0.419	19.69	-0.3882	0.0782	27.72	0.0432	0.8738	21.15	0.1232	0.5878	26.53
0.92	0.00304545	0.000105											-0.487	0.4186	19.75	-0.388	0.0774	27.66	0.0434	0.8732	21.22	0.1234	0.587	26.47
0.93	0.00314514	0.000105											-0.4868	0.4181	19.81	-0.3878	0.0767	27.61	0.0436	0.8727	21.29	0.1236	0.5862	26.42
0.94	0.00323242	0.000105											-0.4866	0.4177	19.87	-0.3876	0.0759	27.55	0.0438	0.8721	21.35	0.1238	0.5854	26.37
0.95	0.00330696	0.000105											-0.4864	0.4173	19.93	-0.3874	0.0751	27.49	0.044	0.8716	21.42	0.124	0.5847	26.32
0.96	0.00336846	0.000105											-0.4862	0.4169	19.99	-0.3872	0.0743	27.43	0.0442	0.8711	21.48	0.1242	0.5839	26.26
0.97	0.00341667	0.000105											-0.486	0.4164	20.05	-0.387	0.0735	27.37	0.0444	0.8705	21.54	0.1244	0.5831	26.21
0.98	0.00345142	0.000105											-0.4858	0.416	20.11	-0.3868	0.0727	27.31	0.0446	0.87	21.61	0.1246	0.5823	26.16
0.99	0.00347255	0.000105											-0.4856	0.4156	20.17	-0.3866	0.0719	27.25	0.0448	0.8694	21.67	0.1248	0.5816	26.1
1	0.00347999	0.000105											-0.4854	0.4152	20.23	-0.3864	0.0711	27.2	0.045	0.8689	21.74	0.125	0.5808	26.05
													-0.4852	0.4148	20.29	-0.3862	0.0704	27.14	0.0452	0.8684	21.8	0.1252	0.58	26
													-0.485	0.4144	20.35	-0.386	0.0696	27.08	0.0454	0.8678	21.86	0.1254	0.5792	25.94
													-0.4848	0.4139	20.41	-0.3858	0.0688	27.02	0.0456	0.8673	21.93	0.1256	0.5785	25.89
													-0.4846	0.4135	20.47	-0.3856	0.068	26.96	0.0458	0.8668	21.99	0.1258	0.5777	25.84
													-0.4844	0.4131	20.53	-0.3854	0.0673	26.9	0.046	0.8662	22.05	0.126	0.5769	25.78
													-0.4842	0.4127	20.59	-0.3852	0.0665	26.84	0.0462	0.8657	22.12	0.1262	0.5762	25.73
													-0.484	0.4123	20.64	-0.385	0.0657	26.78	0.0464	0.8652	22.18	0.1264	0.5754	25.67
													-0.4838	0.4119	20.7	-0.3848	0.065	26.72	0.0466	0.8647	22.24	0.1266	0.5747	25.62
													-0.4836	0.4115	20.76	-0.3846	0.0642	26.66	0.0468	0.8641	22.3	0.1268	0.5739	25.56
													-0.4834	0.4111	20.82	-0.3844	0.0634	26.6	0.047	0.8636	22.36	0.127	0.5731	25.51
													-0.4832	0.4107	20.88	-0.3842	0.0627	26.54	0.0472	0.8631	22.42	0.1272	0.5724	25.45
													-0.483	0.4103	20.93	-0.384	0.0619	26.47	0.0474	0.8626	22.49	0.1274	0.5716	25.4
													-0.4828	0.4099	20.99	-0.3838	0.0612	26.41	0.0476	0.862	22.55	0.1276	0.5709	25.34
													-0.4826	0.4095	21.05	-0.3836	0.0604	26.35	0.0478	0.8615	22.61	0.1278	0.5701	25.29
													-0.4824	0.4091	21.11	-0.3834	0.0597	26.29	0.048	0.861	22.67	0.128	0.5694	25.23
													-0.4822	0.4087	21.16	-0.3832	0.0589	26.23	0.0482	0.8605	22.73	0.1282	0.5686	25.17
													-0.482	0.4083	21.22	-0.383	0.0582	26.17	0.0484	0.86	22.79	0.1284	0.5679	25.12
													-0.4818	0.4079	21.28	-0.3828	0.0574	26.11	0.0486	0.8594	22.85	0.1286	0.5671	25.06
													-0.4816	0.4075	21.33	-0.3826	0.0567	26.05	0.0488	0.8589	22.91	0.1288	0.5664	25.01
													-0.4814	0.4071	21.39	-0.3824	0.0559	25.98	0.049	0.8584	22.97	0.129	0.5656	24.95
													-0.4812	0.4067	21.44	-0.3822	0.0552	25.92	0.0492	0.8579	23.03	0.1292	0.5649	24.89
													-0.481	0.4063	21.5	-0.382	0.0544	25.86	0.0494	0.8574	23.08	0.1294	0.5641	24.84
													-0.4808	0.4059	21.56	-0.3818	0.0537	25.8	0.0496	0.8569	23.14	0.1296	0.5634	24.78
													-0.4806	0.4055	21.61	-0.3816	0.053	25.74	0.0498	0.8563	23.2	0.1298	0.5626	24.72
													-0.4804	0.4051	21.67	-0.3814	0.0522	25.68	0.05	0.8558	23.26	0.13	0.5619	24.67
													-0.4802	0.4048	21.72	-0.3812	0.0515	25.61	0.0502	0.8553	23.32	0.1302	0.5612	24.61
													-0.48	0.4044	21.78	-0.381	0.0508	25.55	0.0504	0.8548	23.38	0.1304	0.5604	24.55
													-0.4798	0.404	21.83	-0.3808	0.05	25.49	0.0506	0.8543	23.43	0.1306	0.5597	24.49
													-0.4796	0.4036	21.89	-0.3806	0.0493	25.43	0.0508	0.8538	23.49	0.1308	0.5589	24.44
													-0.4794	0.4032	21.94	-0.3804	0.0486	25.36	0.051	0.8533	23.55	0.131	0.5582	24.38
													-0.4792	0.4028	22	-0.3802	0.0478	25.3	0.0512	0.8528	23.6	0.1312	0.5575	24.32
													-0.479	0.4025	22.05	-0.38	0.0471	25.24	0.0514	0.8523	23.66	0.1314	0.5567	24.26
													-0.4788	0.4021	22.1	-0.3798	0.0464	25.18	0.0516	0.8518	23.72	0.1316	0.556	24.21
													-0.4786	0.4017	22.16	-0.3796	0.0457	25.11	0.0518	0.8513	23.77	0.1318	0.5553	24.15
													-0.4784	0.4013	22.21	-0.3794	0.0449	25.05	0.052	0.8508	23.83	0.132	0.5545	24.09
													-0.4782	0.401	22.27	-0.3792	0.0442	24.99	0.0522	0.8503	23.89	0.1322	0.5538	24.03
													-0.478	0.4006	22.32	-0.379	0.0435	24.93	0.0524	0.8498	23.94	0.1324	0.5531	23.98
													-0.4778	0.4002	22.37	-0.3788	0.0428	24.86	0.0526	0.8493	24	0.1326	0.5523	23.92
													-0.4776	0.3998	22.43	-0.3786	0.0421	24.8	0.0528	0.8488	24.05	0.1328	0.5516	23.86
													-0.4774	0.3995	22.48	-0.3784	0.0413	24.74	0.053	0.8483	24.11	0.133	0.5509	23.8
													-0.4772	0.3991	22.53	-0.3782	0.0406	24.67	0.0532	0.8478	24.16	0.1332	0.5502	23.74
													-0.477	0.3987	22.58	-0.378	0.0399	24.61	0.0534	0.8473	24.22	0.1334	0.5494	23.68
													-0.4768	0.3984	22.64	-0.3778	0.0392	24.55	0.0536	0.8468	24.27	0.1336	0.5487	23.63
													-0.4766	0.398	22.69	-0.3776	0.0385	24.49	0.0538	0.8463	24.32	0.1338	0.548	23.57
													-0.4764	0.3976	22.74	-0.3774	0.0378	24.42	0.054	0.8458	24.38	0.134	0.5473	23.51
													-0.4762	0.3973	22.79	-0.3772	0.0371	24.36	0.0542	0.8453	24.43	0.1342	0.5465	23.45
													-0.476	0.3969	22.85	-0.377	0.0364	24.3	0.0544	0.8448	24.48	0.1344	0.5458	23.39
													-0.4758	0.3965	22.9	-0.3768	0.0356	24.23	0.0546	0.8443	24.54	0.1346	0.5451	23.33
													-0.4756	0.3962	22.95	-0.3766	0.0349	24.17	0.0548	0.8438	24.59	0.1348	0.5444	23.27
													-0.4754	0.3958	23	-0.3764	0.0342	24.11	0.055	0.8433	24.64	0.135	0.5437	23.22
													-0.4752	0.3955	23.05	-0.3762	0.0335	24.04	0.0552	0.8428	24.7	0.1352	0.5429	23.16
													-0.475	0.3951	23.1	-0.376	0.0328	23.98	0.0554	0.8423	24.75	0.1354	0.5422	23.1
													-0.4748	0.3948	23.15	-0.3758	0.0321	23.92	0.0556	0.8418	24.8	0.1356	0.5415	23.04
													-0.4746	0.3944	23.2	-0.3756	0.0314	23.85	0.0558	0.8413	24.85	0.1358	0.5408	22.98
													-0.4744	0.3941	23.25	-0.3754	0.0307	23.79	0.056	0.8408	24.9	0.136	0.5401	22.92
													-0.4742	0.3937	23.31	-0.3752	0.03	23.73	0.0562	0.8403	24.96	0.1362	0.5394	22.86
													-0.474	0.3933	23.36	-0.375	0.0293	23.66	0.0564	0.8398	25.01	0.1364	0.5387	22.8
													-0.4738	0.393	23.41	-0.3748	0.0286	23.6	0.0566	0.8394	25.06	0.1366	0.5379	22.75
													-0.4736	0.3926	23.46	-0.3746	0.0279	23.54	0.0568	0.8389	25.11	0.1368	0.5372	22.69
													-0.4734	0.3923	23.51	-0.3744	0.0272	23.47	0.057	0.8384	25.16	0.137	0.5365	22.63
													-0.4732	0.392	23.56	-0.3742	0.0265	23.41	0.0572	0.8379	25.21	0.1372	0.5358	22.57
													-0.473	0.3916	23.61	-0.374	0.0258	23.35	0.0574	0.8374	25.26	0.1374	0.5351	22.51
													-0.4728	0.3913	23.65	-0.3738	0.0251	23.28	0.0576	0.8369	25.31	0.1376	0.5344	22.45
													-0.4726	0.3909	23.7	-0.3736	0.0244	23.22	0.0578	0.8364	25.36	0.1378	0.5337	22.39
													-0.4724	0.3906	23.75	-0.3734	0.0237	23.16	0.058	0.8359	25.41	0.138	0.533	22.33
													-0.4722	0.3902	23.8	-0.3732	0.023	23.09	0.0582	0.8354	25.46	0.1382	0.5323	22.27
													-0.472	0.3899	23.85	-0.373	0.0224	23.03	0.0584	0.8349	25.51	0.1384	0.5316	22.21
													-0.4718	0.3895	23.9	-0.3728	0.0217	22.97	0.0586	0.8344	25.56	0.1386	0.5309	22.16
													-0.4716	0.3892	23.95	-0.3726	0.021	22.91	0.0588	0.8339	25.61	0.1388	0.5302	22.1
													-0.4714	0.3889	24	-0.3724	0.0203	22.84	0.059	0.8335	25.66	0.139	0.5295	22.04
													-0.4712	0.3885	24.05	-0.3722	0.0196	22.78	0.0592	0.833	25.71	0.1392	0.5288	21.98
													-0.471	0.3882	24.09	-0.372	0.0189	22.72	0.0594	0.8325	25.75	0.1394	0.5281	21.92
													-0.4708	0.3879	24.14	-0.3718	0.0182	22.65	0.0596	0.832	25.8	0.1396	0.5274	21.86
													-0.4706	0.3875	24.19	-0.3716	0.0175	22.59	0.0598	0.8315	25.85	0.1398	0.5267	21.8
													-0.4704	0.3872	24.24	-0.3714	0.0169	22.53	0.06	0.831	25.9	0.14	0.526	21.74
													-0.4702	0.3869	24.28	-0.3712	0.0162	22.46	0.0602	0.8305	25.94	0.1402	0.5253	21.68
													-0.47	0.3865	24.33	-0.371	0.0155	22.4	0.0604	0.83	25.99	0.1404	0.5246	21.63
													-0.4698	0.3862	24.38	-0.3708	0.0148	22.34	0.0606	0.8295	26.04	0.1406	0.5239	21.57
													-0.4696	0.3859	24.43	-0.3706	0.0141	22.28	0.0608	0.829	26.09	0.1408	0.5232	21.51
													-0.4694	0.3855	24.47	-0.3704	0.0134	22.21	0.061	0.8285	26.13	0.141	0.5225	21.45
													-0.4692	0.3852	24.52	-0.3702	0.0128	22.15	0.0612	0.828	26.18	0.1412	0.5218	21.39
													-0.469	0.3849	24.57	-0.37	0.0121	22.09	0.0614	0.8276	26.23	0.1414	0.5211	21.33
													-0.4688	0.3845	24.61	-0.3698	0.0114	22.03	0.0616	0.8271	26.27	0.1416	0.5204	21.27
													-0.4686	0.3842	24.66	-0.3696	0.0107	21.96	0.0618	0.8266	26.32	0.1418	0.5197	21.21
													-0.4684	0.3839	24.71	-0.3694	0.0101	21.9	0.062	0.8261	26.36	0.142	0.5191	21.16
													-0.4682	0.3836	24.75	-0.3692	0.0094	21.84	0.0622	0.8256	26.41	0.1422	0.5184	21.1
													-0.468	0.3832	24.8	-0.369	0.0087	21.78	0.0624	0.8251	26.45	0.1424	0.5177	21.04
													-0.4678	0.3829	24.85	-0.3688	0.008	21.71	0.0626	0.8246	26.5	0.1426	0.517	20.98
													-0.4676	0.3826	24.89	-0.3686	0.0074	21.65	0.0628	0.8241	26.54	0.1428	0.5163	20.92
													-0.4674	0.3823	24.94	-0.3684	0.0067	21.59	0.063	0.8236	26.59	0.143	0.5156	20.86
													-0.4672	0.3819	24.98	-0.3682	0.006	21.53	0.0632	0.8231	26.63	0.1432	0.5149	20.81
													-0.467	0.3816	25.03	-0.368	0.0054	21.47	0.0634	0.8226	26.68	0.1434	0.5143	20.75
													-0.4668	0.3813	25.07	-0.3678	0.0047	21.4	0.0636	0.8221	26.72	0.1436	0.5136	20.69
													-0.4666	0.381	25.12	-0.3676	0.004	21.34	0.0638	0.8216	26.77	0.1438	0.5129	20.63
													-0.4664	0.3806	25.16	-0.3674	0.0034	21.28	0.064	0.8211	26.81	0.144	0.5122	20.57
													-0.4662	0.3803	25.21	-0.3672	0.0027	21.22	0.0642	0.8206	26.85	0.1442	0.5116	20.52
													-0.466	0.38	25.25	-0.367	0.002	21.16	0.0644	0.8201	26.9	0.1444	0.5109	20.46
													-0.4658	0.3797	25.3	-0.3668	0.0014	21.1	0.0646	0.8196	26.94	0.1446	0.5102	20.4
													-0.4656	0.3794	25.34	-0.3666	0.0007	21.04	0.0648	0.8191	26.98	0.1448	0.5095	20.34
													-0.4654	0.379	25.39	-0.3664	0	20.97	0.065	0.8186	27.02	0.145	0.5089	20.28
													-0.4652	0.3787	25.43	-0.3662	-0.0006	20.91	0.0652	0.8181	27.07	0.1452	0.5082	20.23
													-0.465	0.3784	25.48	-0.366	-0.0013	20.85	0.0654	0.8175	27.11	0.1454	0.5075	20.17
													-0.4648	0.3781	25.52	-0.3658	-0.0019	20.79	0.0656	0.817	27.15	0.1456	0.5069	20.11
													-0.4646	0.3778	25.56	-0.3656	-0.0026	20.73	0.0658	0.8165	27.19	0.1458	0.5062	20.05
													-0.4644	0.3774	25.61	-0.3654	-0.0033	20.67	0.066	0.816	27.23	0.146	0.5055	20
													-0.4642	0.3771	25.65	-0.3652	-0.0039	20.61	0.0662	0.8155	27.28	0.1462	0.5049	19.94
													-0.464	0.3768	25.7	-0.365	-0.0046	20.55	0.0664	0.815	27.32	0.1464	0.5042	19.88
													-0.4638	0.3765	25.74	-0.3648	-0.0052	20.49	0.0666	0.8145	27.36	0.1466	0.5035	19.83
													-0.4636	0.3762	25.78	-0.3646	-0.0059	20.43	0.0668	0.814	27.4	0.1468	0.5029	19.77
													-0.4634	0.3759	25.83	-0.3644	-0.0065	20.37	0.067	0.8134	27.44	0.147	0.5022	19.71
													-0.4632	0.3755	25.87	-0.3642	-0.0072	20.31	0.0672	0.8129	27.48	0.1472	0.5016	19.66
													-0.463	0.3752	25.91	-0.364	-0.0078	20.25	0.0674	0.8124	27.52	0.1474	0.5009	19.6
													-0.4628	0.3749	25.95	-0.3638	-0.0085	20.19	0.0676	0.8119	27.56	0.1476	0.5002	19.54
													-0.4626	0.3746	26	-0.3636	-0.0091	20.13	0.0678	0.8114	27.6	0.1478	0.4996	19.49
													-0.4624	0.3743	26.04	-0.3634	-0.0098	20.07	0.068	0.8108	27.64	0.148	0.4989	19.43
													-0.4622	0.374	26.08	-0.3632	-0.0104	20.01	0.0682	0.8103	27.68	0.1482	0.4983	19.37
													-0.462	0.3737	26.12	-0.363	-0.0111	19.95	0.0684	0.8098	27.72	0.1484	0.4976	19.32
													-0.4618	0.3733	26.17	-0.3628	-0.0117	19.89	0.0686	0.8093	27.76	0.1486	0.497	19.26
													-0.4616	0.373	26.21	-0.3626	-0.0123	19.83	0.0688	0.8087	27.8	0.1488	0.4963	19.21
													-0.4614	0.3727	26.25	-0.3624	-0.013	19.77	0.069	0.8082	27.84	0.149	0.4957	19.15
													-0.4612	0.3724	26.29	-0.3622	-0.0136	19.71	0.0692	0.8077	27.87	0.1492	0.495	19.1
													-0.461	0.3721	26.34	-0.362	-0.0143	19.66	0.0694	0.8071	27.91	0.1494	0.4944	19.04
													-0.4608	0.3718	26.38	-0.3618	-0.0149	19.6	0.0696	0.8066	27.95	0.1496	0.4937	18.98
													-0.4606	0.3714	26.42	-0.3616	-0.0155	19.54	0.0698	0.8061	27.99	0.1498	0.4931	18.93
													-0.4604	0.3711	26.46	-0.3614	-0.0162	19.48	0.07	0.8055	28.03	0.15	0.4925	18.87
													-0.4602	0.3708	26.5	-0.3612	-0.0168	19.42	0.0702	0.805	28.06	0.1502	0.4918	18.82
													-0.46	0.3705	26.54	-0.361	-0.0174	19.36	0.0704	0.8044	28.1	0.1504	0.4912	18.76
													-0.4598	0.3702	26.58	-0.3608	-0.0181	19.31	0.0706	0.8039	28.14	0.1506	0.4906	18.71
													-0.4596	0.3699	26.63	-0.3606	-0.0187	19.25	0.0708	0.8033	28.17	0.1508	0.4899	18.65
													-0.4594	0.3696	26.67	-0.3604	-0.0193	19.19	0.071	0.8028	28.21	0.151	0.4893	18.6
													-0.4592	0.3692	26.71	-0.3602	-0.0199	19.13	0.0712	0.8022	28.25	0.1512	0.4887	18.55
													-0.459	0.3689	26.75	-0.36	-0.0206	19.08	0.0714	0.8017	28.28	0.1514	0.488	18.49
													-0.4588	0.3686	26.79	-0.3598	-0.0212	19.02	0.0716	0.8011	28.32	0.1516	0.4874	18.44
													-0.4586	0.3683	26.83	-0.3596	-0.0218	18.96	0.0718	0.8006	28.36	0.1518	0.4868	18.38
													-0.4584	0.368	26.87	-0.3594	-0.0224	18.9	0.072	0.8	28.39	0.152	0.4861	18.33
													-0.4582	0.3676	26.91	-0.3592	-0.023	18.85	0.0722	0.7994	28.43	0.1522	0.4855	18.28
													-0.458	0.3673	26.95	-0.359	-0.0237	18.79	0.0724	0.7989	28.46	0.1524	0.4849	18.22
													-0.4578	0.367	26.99	-0.3588	-0.0243	18.73	0.0726	0.7983	28.5	0.1526	0.4843	18.17
													-0.4576	0.3667	27.03	-0.3586	-0.0249	18.68	0.0728	0.7978	28.53	0.1528	0.4836	18.12
													-0.4574	0.3664	27.07	-0.3584	-0.0255	18.62	0.073	0.7972	28.57	0.153	0.483	18.06
													-0.4572	0.3661	27.11	-0.3582	-0.0261	18.57	0.0732	0.7966	28.6	0.1532	0.4824	18.01
													-0.457	0.3657	27.15	-0.358	-0.0267	18.51	0.0734	0.796	28.63	0.1534	0.4818	17.96
													-0.4568	0.3654	27.19	-0.3578	-0.0273	18.45	0.0736	0.7955	28.67	0.1536	0.4812	17.9
													-0.4566	0.3651	27.23	-0.3576	-0.028	18.4	0.0738	0.7949	28.7	0.1538	0.4806	17.85
													-0.4564	0.3648	27.27	-0.3574	-0.0286	18.34	0.074	0.7943	28.73	0.154	0.4799	17.8
													-0.4562	0.3644	27.31	-0.3572	-0.0292	18.29	0.0742	0.7937	28.77	0.1542	0.4793	17.75
													-0.456	0.3641	27.35	-0.357	-0.0298	18.23	0.0744	0.7931	28.8	0.1544	0.4787	17.69
													-0.4558	0.3638	27.39	-0.3568	-0.0304	18.18	0.0746	0.7925	28.83	0.1546	0.4781	17.64
													-0.4556	0.3635	27.43	-0.3566	-0.031	18.12	0.0748	0.7919	28.86	0.1548	0.4775	17.59
													-0.4554	0.3631	27.47	-0.3564	-0.0316	18.07	0.075	0.7913	28.9	0.155	0.4769	17.54
													-0.4552	0.3628	27.5	-0.3562	-0.0322	18.01	0.0752	0.7907	28.93	0.1552	0.4763	17.49
													-0.455	0.3625	27.54	-0.356	-0.0328	17.96	0.0754	0.7901	28.96	0.1554	0.4757	17.44
													-0.4548	0.3622	27.58	-0.3558	-0.0334	17.91	0.0756	0.7895	28.99	0.1556	0.4751	17.38
													-0.4546	0.3618	27.62	-0.3556	-0.034	17.85	0.0758	0.7889	29.02	0.1558	0.4745	17.33
													-0.4544	0.3615	27.66	-0.3554	-0.0346	17.8	0.076	0.7883	29.05	0.156	0.4739	17.28
													-0.4542	0.3612	27.7	-0.3552	-0.0352	17.74	0.0762	0.7877	29.08	0.1562	0.4733	17.23
													-0.454	0.3608	27.74	-0.355	-0.0357	17.69	0.0764	0.7871	29.12	0.1564	0.4727	17.18
													-0.4538	0.3605	27.77	-0.3548	-0.0363	17.64	0.0766	0.7865	29.15	0.1566	0.4721	17.13
													-0.4536	0.3602	27.81	-0.3546	-0.0369	17.59	0.0768	0.7859	29.18	0.1568	0.4715	17.08
													-0.4534	0.3598	27.85	-0.3544	-0.0375	17.53	0.077	0.7852	29.21	0.157	0.4709	17.03
													-0.4532	0.3595	27.89	-0.3542	-0.0381	17.48	0.0772	0.7846	29.23	0.1572	0.4703	16.98
													-0.453	0.3592	27.93	-0.354	-0.0387	17.43	0.0774	0.784	29.26	0.1574	0.4698	16.93
													-0.4528	0.3588	27.96	-0.3538	-0.0393	17.37	0.0776	0.7833	29.29	0.1576	0.4692	16.88
													-0.4526	0.3585	28	-0.3536	-0.0398	17.32	0.0778	0.7827	29.32	0.1578	0.4686	16.83
													-0.4524	0.3582	28.04	-0.3534	-0.0404	17.27	0.078	0.7821	29.35	0.158	0.468	16.78
													-0.4522	0.3578	28.08	-0.3532	-0.041	17.22	0.0782	0.7814	29.38	0.1582	0.4674	16.73
													-0.452	0.3575	28.11	-0.353	-0.0416	17.17	0.0784	0.7808	29.41	0.1584	0.4668	16.68
													-0.4518	0.3571	28.15	-0.3528	-0.0422	17.12	0.0786	0.7801	29.43	0.1586	0.4663	16.64
													-0.4516	0.3568	28.19	-0.3526	-0.0427	17.06	0.0788	0.7795	29.46	0.1588	0.4657	16.59
													-0.4514	0.3565	28.23	-0.3524	-0.0433	17.01	0.079	0.7788	29.49	0.159	0.4651	16.54
													-0.4512	0.3561	28.26	-0.3522	-0.0439	16.96	0.0792	0.7782	29.52	0.1592	0.4645	16.49
													-0.451	0.3558	28.3	-0.352	-0.0444	16.91	0.0794	0.7775	29.54	0.1594	0.4639	16.44
													-0.4508	0.3554	28.34	-0.3518	-0.045	16.86	0.0796	0.7768	29.57	0.1596	0.4634	16.39
													-0.4506	0.3551	28.37	-0.3516	-0.0456	16.81	0.0798	0.7762	29.6	0.1598	0.4628	16.35
													-0.4504	0.3547	28.41	-0.3514	-0.0461	16.76	0.08	0.7755	29.62	0.16	0.4622	16.3
													-0.4502	0.3544	28.45	-0.3512	-0.0467	16.71	0.0802	0.7748	29.65	0.1602	0.4617	16.25
													-0.45	0.354	28.48	-0.351	-0.0473	16.66	0.0804	0.7742	29.67	0.1604	0.4611	16.21
													-0.4498	0.3536	28.52	-0.3508	-0.0478	16.61	0.0806	0.7735	29.7	0.1606	0.4605	16.16
													-0.4496	0.3533	28.56	-0.3506	-0.0484	16.56	0.0808	0.7728	29.72	0.1608	0.46	16.11
													-0.4494	0.3529	28.59	-0.3504	-0.049	16.51	0.081	0.7721	29.75	0.161	0.4594	16.06
													-0.4492	0.3526	28.63	-0.3502	-0.0495	16.46	0.0812	0.7714	29.77	0.1612	0.4588	16.02
													-0.449	0.3522	28.67	-0.35	-0.0501	16.42	0.0814	0.7707	29.8	0.1614	0.4583	15.97
													-0.4488	0.3518	28.7	-0.3498	-0.0506	16.37	0.0816	0.77	29.82	0.1616	0.4577	15.93
													-0.4486	0.3515	28.74	-0.3496	-0.0512	16.32	0.0818	0.7693	29.84	0.1618	0.4572	15.88
													-0.4484	0.3511	28.77	-0.3494	-0.0517	16.27	0.082	0.7686	29.87	0.162	0.4566	15.83
													-0.4482	0.3507	28.81	-0.3492	-0.0523	16.22	0.0822	0.7679	29.89	0.1622	0.456	15.79
													-0.448	0.3504	28.84	-0.349	-0.0528	16.17	0.0824	0.7672	29.91	0.1624	0.4555	15.74
													-0.4478	0.35	28.88	-0.3488	-0.0534	16.13	0.0826	0.7665	29.93	0.1626	0.4549	15.7
													-0.4476	0.3496	28.92	-0.3486	-0.0539	16.08	0.0828	0.7657	29.95	0.1628	0.4544	15.65
													-0.4474	0.3492	28.95	-0.3484	-0.0545	16.03	0.083	0.765	29.98	0.163	0.4538	15.61
													-0.4472	0.3488	28.99	-0.3482	-0.055	15.98	0.0832	0.7643	30	0.1632	0.4533	15.56
													-0.447	0.3485	29.02	-0.348	-0.0556	15.94	0.0834	0.7635	30.02	0.1634	0.4527	15.52
													-0.4468	0.3481	29.06	-0.3478	-0.0561	15.89	0.0836	0.7628	30.04	0.1636	0.4522	15.47
													-0.4466	0.3477	29.09	-0.3476	-0.0567	15.84	0.0838	0.7621	30.06	0.1638	0.4517	15.43
													-0.4464	0.3473	29.13	-0.3474	-0.0572	15.8	0.084	0.7613	30.08	0.164	0.4511	15.39
													-0.4462	0.3469	29.16	-0.3472	-0.0577	15.75	0.0842	0.7606	30.1	0.1642	0.4506	15.34
													-0.446	0.3465	29.2	-0.347	-0.0583	15.71	0.0844	0.7598	30.12	0.1644	0.45	15.3
													-0.4458	0.3461	29.23	-0.3468	-0.0588	15.66	0.0846	0.7591	30.14	0.1646	0.4495	15.26
													-0.4456	0.3457	29.27	-0.3466	-0.0593	15.61	0.0848	0.7583	30.16	0.1648	0.4489	15.21
													-0.4454	0.3453	29.3	-0.3464	-0.0599	15.57	0.085	0.7575	30.18	0.165	0.4484	15.17
													-0.4452	0.3449	29.33	-0.3462	-0.0604	15.52	0.0852	0.7568	30.19	0.1652	0.4479	15.13
													-0.445	0.3445	29.37	-0.346	-0.0609	15.48	0.0854	0.756	30.21	0.1654	0.4473	15.08
													-0.4448	0.3441	29.4	-0.3458	-0.0615	15.43	0.0856	0.7552	30.23	0.1656	0.4468	15.04
													-0.4446	0.3437	29.44	-0.3456	-0.062	15.39	0.0858	0.7544	30.25	0.1658	0.4463	15
													-0.4444	0.3433	29.47	-0.3454	-0.0625	15.35	0.086	0.7537	30.26	0.166	0.4457	14.96
													-0.4442	0.3429	29.5	-0.3452	-0.0631	15.3	0.0862	0.7529	30.28	0.1662	0.4452	14.92
													-0.444	0.3425	29.54	-0.345	-0.0636	15.26	0.0864	0.7521	30.3	0.1664	0.4447	14.87
													-0.4438	0.342	29.57	-0.3448	-0.0641	15.21	0.0866	0.7513	30.31	0.1666	0.4441	14.83
													-0.4436	0.3416	29.61	-0.3446	-0.0646	15.17	0.0868	0.7505	30.33	0.1668	0.4436	14.79
													-0.4434	0.3412	29.64	-0.3444	-0.0652	15.13	0.087	0.7497	30.34	0.167	0.4431	14.75
													-0.4432	0.3408	29.67	-0.3442	-0.0657	15.08	0.0872	0.7489	30.36	0.1672	0.4426	14.71
													-0.443	0.3403	29.71	-0.344	-0.0662	15.04	0.0874	0.7481	30.37	0.1674	0.442	14.67
													-0.4428	0.3399	29.74	-0.3438	-0.0667	15	0.0876	0.7473	30.39	0.1676	0.4415	14.63
													-0.4426	0.3395	29.77	-0.3436	-0.0672	14.96	0.0878	0.7464	30.4	0.1678	0.441	14.59
													-0.4424	0.339	29.8	-0.3434	-0.0677	14.91	0.088	0.7456	30.41	0.168	0.4405	14.55
													-0.4422	0.3386	29.84	-0.3432	-0.0683	14.87	0.0882	0.7448	30.43	0.1682	0.4399	14.51
													-0.442	0.3381	29.87	-0.343	-0.0688	14.83	0.0884	0.744	30.44	0.1684	0.4394	14.47
													-0.4418	0.3377	29.9	-0.3428	-0.0693	14.79	0.0886	0.7431	30.45	0.1686	0.4389	14.43
													-0.4416	0.3372	29.94	-0.3426	-0.0698	14.75	0.0888	0.7423	30.46	0.1688	0.4384	14.39
													-0.4414	0.3368	29.97	-0.3424	-0.0703	14.7	0.089	0.7415	30.48	0.169	0.4379	14.35
													-0.4412	0.3363	30	-0.3422	-0.0708	14.66	0.0892	0.7406	30.49	0.1692	0.4374	14.31
													-0.441	0.3358	30.03	-0.342	-0.0713	14.62	0.0894	0.7398	30.5	0.1694	0.4369	14.27
													-0.4408	0.3354	30.07	-0.3418	-0.0718	14.58	0.0896	0.7389	30.51	0.1696	0.4363	14.23
													-0.4406	0.3349	30.1	-0.3416	-0.0723	14.54	0.0898	0.7381	30.52	0.1698	0.4358	14.2
													-0.4404	0.3344	30.13	-0.3414	-0.0729	14.5	0.09	0.7372	30.53	0.17	0.4353	14.16
													-0.4402	0.3339	30.16	-0.3412	-0.0734	14.46	0.0902	0.7363	30.54	0.1702	0.4348	14.12
													-0.44	0.3334	30.19	-0.341	-0.0739	14.42	0.0904	0.7355	30.55	0.1704	0.4343	14.08
													-0.4398	0.333	30.22	-0.3408	-0.0744	14.38	0.0906	0.7346	30.56	0.1706	0.4338	14.05
													-0.4396	0.3325	30.26	-0.3406	-0.0749	14.34	0.0908	0.7337	30.56	0.1708	0.4333	14.01
													-0.4394	0.332	30.29	-0.3404	-0.0754	14.3	0.091	0.7329	30.57	0.171	0.4328	13.97
													-0.4392	0.3315	30.32	-0.3402	-0.0759	14.26	0.0912	0.732	30.58	0.1712	0.4323	13.93
													-0.439	0.331	30.35	-0.34	-0.0764	14.22	0.0914	0.7311	30.59	0.1714	0.4318	13.9
													-0.4388	0.3305	30.38	-0.3398	-0.0769	14.19	0.0916	0.7302	30.59	0.1716	0.4313	13.86
													-0.4386	0.33	30.41	-0.3396	-0.0774	14.15	0.0918	0.7293	30.6	0.1718	0.4308	13.82
													-0.4384	0.3294	30.44	-0.3394	-0.0779	14.11	0.092	0.7284	30.61	0.172	0.4303	13.79
													-0.4382	0.3289	30.47	-0.3392	-0.0784	14.07	0.0922	0.7275	30.61	0.1722	0.4298	13.75
													-0.438	0.3284	30.5	-0.339	-0.0789	14.03	0.0924	0.7266	30.62	0.1724	0.4293	13.72
													-0.4378	0.3279	30.53	-0.3388	-0.0793	14	0.0926	0.7257	30.62	0.1726	0.4288	13.68
													-0.4376	0.3273	30.56	-0.3386	-0.0798	13.96	0.0928	0.7248	30.63	0.1728	0.4283	13.64
													-0.4374	0.3268	30.59	-0.3384	-0.0803	13.92	0.093	0.7239	30.63	0.173	0.4278	13.61
													-0.4372	0.3263	30.62	-0.3382	-0.0808	13.88	0.0932	0.723	30.63	0.1732	0.4273	13.57
													-0.437	0.3257	30.65	-0.338	-0.0813	13.85	0.0934	0.7221	30.64	0.1734	0.4268	13.54
													-0.4368	0.3252	30.68	-0.3378	-0.0818	13.81	0.0936	0.7212	30.64	0.1736	0.4263	13.5
													-0.4366	0.3246	30.71	-0.3376	-0.0823	13.77	0.0938	0.7203	30.64	0.1738	0.4258	13.47
													-0.4364	0.324	30.74	-0.3374	-0.0828	13.74	0.094	0.7194	30.64	0.174	0.4253	13.44
													-0.4362	0.3235	30.77	-0.3372	-0.0833	13.7	0.0942	0.7184	30.64	0.1742	0.4248	13.4
													-0.436	0.3229	30.8	-0.337	-0.0837	13.67	0.0944	0.7175	30.64	0.1744	0.4243	13.37
													-0.4358	0.3223	30.83	-0.3368	-0.0842	13.63	0.0946	0.7166	30.65	0.1746	0.4238	13.33
													-0.4356	0.3217	30.86	-0.3366	-0.0847	13.59				0.1748	0.4233	13.3
													-0.4354	0.3211	30.89	-0.3364	-0.0852	13.56				0.175	0.4229	13.27
													-0.4352	0.3206	30.92	-0.3362	-0.0857	13.52				0.1752	0.4224	13.23
													-0.435	0.32	30.95	-0.336	-0.0862	13.49				0.1754	0.4219	13.2
													-0.4348	0.3194	30.98	-0.3358	-0.0866	13.45				0.1756	0.4214	13.17
													-0.4346	0.3187	31	-0.3356	-0.0871	13.42				0.1758	0.4209	13.14
													-0.4344	0.3181	31.03	-0.3354	-0.0876	13.39				0.176	0.4204	13.1
													-0.4342	0.3175	31.06	-0.3352	-0.0881	13.35				0.1762	0.4199	13.07
													-0.434	0.3169	31.09	-0.335	-0.0886	13.32				0.1764	0.4195	13.04
													-0.4338	0.3162	31.11	-0.3348	-0.089	13.28				0.1766	0.419	13.01
													-0.4336	0.3156	31.14	-0.3346	-0.0895	13.25				0.1768	0.4185	12.98
													-0.4334	0.315	31.17	-0.3344	-0.09	13.22				0.177	0.418	12.94
													-0.4332	0.3143	31.2	-0.3342	-0.0905	13.18				0.1772	0.4175	12.91
													-0.433	0.3137	31.22	-0.334	-0.0909	13.15				0.1774	0.4171	12.88
													-0.4328	0.313	31.25	-0.3338	-0.0914	13.12				0.1776	0.4166	12.85
													-0.4326	0.3123	31.28	-0.3336	-0.0919	13.09				0.1778	0.4161	12.82
													-0.4324	0.3116	31.3	-0.3334	-0.0923	13.05				0.178	0.4156	12.79
													-0.4322	0.311	31.33	-0.3332	-0.0928	13.02				0.1782	0.4152	12.76
													-0.432	0.3103	31.36	-0.333	-0.0933	12.99				0.1784	0.4147	12.73
													-0.4318	0.3096	31.38	-0.3328	-0.0937	12.96				0.1786	0.4142	12.7
													-0.4316	0.3089	31.41	-0.3326	-0.0942	12.93				0.1788	0.4137	12.67
													-0.4314	0.3082	31.43	-0.3324	-0.0947	12.9				0.179	0.4133	12.64
													-0.4312	0.3074	31.46	-0.3322	-0.0952	12.86				0.1792	0.4128	12.61
													-0.431	0.3067	31.48	-0.332	-0.0956	12.83				0.1794	0.4123	12.58
													-0.4308	0.306	31.51	-0.3318	-0.0961	12.8				0.1796	0.4119	12.55
													-0.4306	0.3053	31.53	-0.3316	-0.0965	12.77				0.1798	0.4114	12.52
													-0.4304	0.3045	31.56	-0.3314	-0.097	12.74				0.18	0.4109	12.5
													-0.4302	0.3038	31.58	-0.3312	-0.0975	12.71				0.1802	0.4104	12.47
													-0.43	0.303	31.61	-0.331	-0.0979	12.68				0.1804	0.41	12.44
													-0.4298	0.3022	31.63	-0.3308	-0.0984	12.65				0.1806	0.4095	12.41
													-0.4296	0.3015	31.65	-0.3306	-0.0989	12.62				0.1808	0.409	12.38
													-0.4294	0.3007	31.68	-0.3304	-0.0993	12.59				0.181	0.4086	12.36
													-0.4292	0.2999	31.7	-0.3302	-0.0998	12.56				0.1812	0.4081	12.33
													-0.429	0.2991	31.72	-0.33	-0.1002	12.53				0.1814	0.4076	12.3
													-0.4288	0.2983	31.74	-0.3298	-0.1007	12.51				0.1816	0.4072	12.27
													-0.4286	0.2975	31.77	-0.3296	-0.1012	12.48				0.1818	0.4067	12.25
													-0.4284	0.2966	31.79	-0.3294	-0.1016	12.45				0.182	0.4063	12.22
													-0.4282	0.2958	31.81	-0.3292	-0.1021	12.42				0.1822	0.4058	12.19
													-0.428	0.295	31.83	-0.329	-0.1025	12.39				0.1824	0.4053	12.17
													-0.4278	0.2941	31.85	-0.3288	-0.103	12.36				0.1826	0.4049	12.14
													-0.4276	0.2933	31.88	-0.3286	-0.1034	12.34				0.1828	0.4044	12.11
													-0.4274	0.2924	31.9	-0.3284	-0.1039	12.31				0.183	0.404	12.09
													-0.4272	0.2916	31.92	-0.3282	-0.1043	12.28				0.1832	0.4035	12.06
													-0.427	0.2907	31.94	-0.328	-0.1048	12.25				0.1834	0.403	12.04
													-0.4268	0.2898	31.96	-0.3278	-0.1053	12.23				0.1836	0.4026	12.01
													-0.4266	0.2889	31.98	-0.3276	-0.1057	12.2				0.1838	0.4021	11.99
													-0.4264	0.288	32	-0.3274	-0.1062	12.17				0.184	0.4017	11.96
													-0.4262	0.2871	32.02	-0.3272	-0.1066	12.15				0.1842	0.4012	11.94
													-0.426	0.2862	32.04	-0.327	-0.1071	12.12				0.1844	0.4008	11.91
													-0.4258	0.2852	32.05	-0.3268	-0.1075	12.1				0.1846	0.4003	11.89
													-0.4256	0.2843	32.07	-0.3266	-0.108	12.07				0.1848	0.3998	11.86
													-0.4254	0.2833	32.09	-0.3264	-0.1084	12.04				0.185	0.3994	11.84
													-0.4252	0.2824	32.11	-0.3262	-0.1089	12.02				0.1852	0.3989	11.82
													-0.425	0.2814	32.13	-0.326	-0.1093	11.99				0.1854	0.3985	11.79
													-0.4248	0.2805	32.14	-0.3258	-0.1097	11.97				0.1856	0.398	11.77
													-0.4246	0.2795	32.16	-0.3256	-0.1102	11.94				0.1858	0.3976	11.75
													-0.4244	0.2785	32.18	-0.3254	-0.1106	11.92				0.186	0.3971	11.72
													-0.4242	0.2775	32.19	-0.3252	-0.1111	11.89				0.1862	0.3967	11.7
													-0.424	0.2765	32.21	-0.325	-0.1115	11.87				0.1864	0.3962	11.68
													-0.4238	0.2755	32.22	-0.3248	-0.112	11.85				0.1866	0.3958	11.65
													-0.4236	0.2744	32.24	-0.3246	-0.1124	11.82				0.1868	0.3953	11.63
													-0.4234	0.2734	32.25	-0.3244	-0.1129	11.8				0.187	0.3949	11.61
													-0.4232	0.2724	32.27	-0.3242	-0.1133	11.77				0.1872	0.3944	11.59
													-0.423	0.2713	32.28	-0.324	-0.1137	11.75				0.1874	0.394	11.56
													-0.4228	0.2703	32.3	-0.3238	-0.1142	11.73				0.1876	0.3935	11.54
													-0.4226	0.2692	32.31	-0.3236	-0.1146	11.7				0.1878	0.3931	11.52
													-0.4224	0.2681	32.32	-0.3234	-0.1151	11.68				0.188	0.3926	11.5
													-0.4222	0.267	32.34	-0.3232	-0.1155	11.66				0.1882	0.3922	11.48
													-0.422	0.2659	32.35	-0.323	-0.116	11.63				0.1884	0.3917	11.46
													-0.4218	0.2648	32.36	-0.3228	-0.1164	11.61				0.1886	0.3913	11.44
													-0.4216	0.2637	32.37	-0.3226	-0.1168	11.59				0.1888	0.3909	11.41
													-0.4214	0.2626	32.38	-0.3224	-0.1173	11.57				0.189	0.3904	11.39
													-0.4212	0.2615	32.39	-0.3222	-0.1177	11.55				0.1892	0.39	11.37
													-0.421	0.2604	32.4	-0.322	-0.1181	11.52				0.1894	0.3895	11.35
													-0.4208	0.2592	32.41	-0.3218	-0.1186	11.5				0.1896	0.3891	11.33
													-0.4206	0.2581	32.42	-0.3216	-0.119	11.48				0.1898	0.3886	11.31
													-0.4204	0.2569	32.43	-0.3214	-0.1195	11.46				0.19	0.3882	11.29
													-0.4202	0.2557	32.44	-0.3212	-0.1199	11.44				0.1902	0.3878	11.27
													-0.42	0.2546	32.45	-0.321	-0.1203	11.42				0.1904	0.3873	11.25
													-0.4198	0.2534	32.46	-0.3208	-0.1208	11.4				0.1906	0.3869	11.23
													-0.4196	0.2522	32.46	-0.3206	-0.1212	11.38				0.1908	0.3864	11.21
													-0.4194	0.251	32.47	-0.3204	-0.1216	11.36				0.191	0.386	11.19
													-0.4192	0.2498	32.48	-0.3202	-0.1221	11.34				0.1912	0.3856	11.18
													-0.419	0.2486	32.48	-0.32	-0.1225	11.31				0.1914	0.3851	11.16
													-0.4188	0.2474	32.49	-0.3198	-0.1229	11.29				0.1916	0.3847	11.14
													-0.4186	0.2462	32.49	-0.3196	-0.1234	11.27				0.1918	0.3842	11.12
													-0.4184	0.2449	32.5	-0.3194	-0.1238	11.26				0.192	0.3838	11.1
													-0.4182	0.2437	32.5	-0.3192	-0.1242	11.24				0.1922	0.3834	11.08
													-0.418	0.2425	32.5	-0.319	-0.1247	11.22				0.1924	0.3829	11.07
													-0.4178	0.2412	32.51	-0.3188	-0.1251	11.2				0.1926	0.3825	11.05
													-0.4176	0.24	32.51	-0.3186	-0.1255	11.18				0.1928	0.3821	11.03
													-0.4174	0.2387	32.51	-0.3184	-0.126	11.16				0.193	0.3816	11.01
													-0.4172	0.2374	32.51	-0.3182	-0.1264	11.14				0.1932	0.3812	10.99
													-0.417	0.2362	32.51	-0.318	-0.1268	11.12				0.1934	0.3808	10.98
													-0.4168	0.2349	32.51	-0.3178	-0.1273	11.1				0.1936	0.3803	10.96
																-0.3176	-0.1277	11.09				0.1938	0.3799	10.94
																-0.3174	-0.1281	11.07				0.194	0.3794	10.93
																-0.3172	-0.1285	11.05				0.1942	0.379	10.91
																-0.317	-0.129	11.03				0.1944	0.3786	10.89
																-0.3168	-0.1294	11.01				0.1946	0.3781	10.88
																-0.3166	-0.1298	11				0.1948	0.3777	10.86
																-0.3164	-0.1302	10.98				0.195	0.3773	10.84
																-0.3162	-0.1307	10.96				0.1952	0.3769	10.83
																-0.316	-0.1311	10.94				0.1954	0.3764	10.81
																-0.3158	-0.1315	10.93				0.1956	0.376	10.8
																-0.3156	-0.132	10.91				0.1958	0.3756	10.78
																-0.3154	-0.1324	10.89				0.196	0.3751	10.77
																-0.3152	-0.1328	10.88				0.1962	0.3747	10.75
																-0.315	-0.1332	10.86				0.1964	0.3743	10.74
																-0.3148	-0.1337	10.85				0.1966	0.3738	10.72
																-0.3146	-0.1341	10.83				0.1968	0.3734	10.71
																-0.3144	-0.1345	10.81				0.197	0.373	10.69
																-0.3142	-0.1349	10.8				0.1972	0.3725	10.68
																-0.314	-0.1353	10.78				0.1974	0.3721	10.66
																-0.3138	-0.1358	10.77				0.1976	0.3717	10.65
																-0.3136	-0.1362	10.75				0.1978	0.3713	10.63
																-0.3134	-0.1366	10.74				0.198	0.3708	10.62
																-0.3132	-0.137	10.72				0.1982	0.3704	10.61
																-0.313	-0.1375	10.71				0.1984	0.37	10.59
																-0.3128	-0.1379	10.69				0.1986	0.3696	10.58
																-0.3126	-0.1383	10.68				0.1988	0.3691	10.56
																-0.3124	-0.1387	10.66				0.199	0.3687	10.55
																-0.3122	-0.1391	10.65				0.1992	0.3683	10.54
																-0.312	-0.1396	10.63				0.1994	0.3679	10.52
																-0.3118	-0.14	10.62				0.1996	0.3674	10.51
																-0.3116	-0.1404	10.61				0.1998	0.367	10.5
																-0.3114	-0.1408	10.59				0.2	0.3666	10.49
																-0.3112	-0.1412	10.58				0.2002	0.3662	10.47
																-0.311	-0.1417	10.56				0.2004	0.3657	10.46
																-0.3108	-0.1421	10.55				0.2006	0.3653	10.45
																-0.3106	-0.1425	10.54				0.2008	0.3649	10.44
																-0.3104	-0.1429	10.53				0.201	0.3645	10.42
																-0.3102	-0.1433	10.51				0.2012	0.364	10.41
																-0.31	-0.1438	10.5				0.2014	0.3636	10.4
																-0.3098	-0.1442	10.49				0.2016	0.3632	10.39
																-0.3096	-0.1446	10.47				0.2018	0.3628	10.38
																-0.3094	-0.145	10.46				0.202	0.3623	10.37
																-0.3092	-0.1454	10.45				0.2022	0.3619	10.35
																-0.309	-0.1458	10.44				0.2024	0.3615	10.34
																-0.3088	-0.1463	10.42				0.2026	0.3611	10.33
																-0.3086	-0.1467	10.41				0.2028	0.3607	10.32
																-0.3084	-0.1471	10.4				0.203	0.3602	10.31
																-0.3082	-0.1475	10.39				0.2032	0.3598	10.3
																-0.308	-0.1479	10.38				0.2034	0.3594	10.29
																-0.3078	-0.1483	10.37				0.2036	0.359	10.28
																-0.3076	-0.1488	10.35				0.2038	0.3586	10.27
																-0.3074	-0.1492	10.34				0.204	0.3581	10.26
																-0.3072	-0.1496	10.33				0.2042	0.3577	10.25
																-0.307	-0.15	10.32				0.2044	0.3573	10.24
																-0.3068	-0.1504	10.31				0.2046	0.3569	10.23
																-0.3066	-0.1508	10.3				0.2048	0.3565	10.22
																-0.3064	-0.1512	10.29				0.205	0.356	10.21
																-0.3062	-0.1517	10.28				0.2052	0.3556	10.2
																-0.306	-0.1521	10.27				0.2054	0.3552	10.19
																-0.3058	-0.1525	10.26				0.2056	0.3548	10.18
																-0.3056	-0.1529	10.25				0.2058	0.3544	10.17
																-0.3054	-0.1533	10.24				0.206	0.354	10.16
																-0.3052	-0.1537	10.23				0.2062	0.3535	10.15
																-0.305	-0.1541	10.22				0.2064	0.3531	10.14
																-0.3048	-0.1545	10.21				0.2066	0.3527	10.13
																-0.3046	-0.155	10.2				0.2068	0.3523	10.12
																-0.3044	-0.1554	10.19				0.207	0.3519	10.12
																-0.3042	-0.1558	10.18				0.2072	0.3515	10.11
																-0.304	-0.1562	10.17				0.2074	0.351	10.1
																-0.3038	-0.1566	10.16				0.2076	0.3506	10.09
																-0.3036	-0.157	10.15				0.2078	0.3502	10.08
																-0.3034	-0.1574	10.14				0.208	0.3498	10.07
																-0.3032	-0.1578	10.13				0.2082	0.3494	10.07
																-0.303	-0.1582	10.12				0.2084	0.349	10.06
																-0.3028	-0.1587	10.12				0.2086	0.3486	10.05
																-0.3026	-0.1591	10.11				0.2088	0.3481	10.04
																-0.3024	-0.1595	10.1				0.209	0.3477	10.03
																-0.3022	-0.1599	10.09				0.2092	0.3473	10.03
																-0.302	-0.1603	10.08				0.2094	0.3469	10.02
																-0.3018	-0.1607	10.07				0.2096	0.3465	10.01
																-0.3016	-0.1611	10.07				0.2098	0.3461	10
																-0.3014	-0.1615	10.06				0.21	0.3456	10
																-0.3012	-0.1619	10.05				0.2102	0.3452	9.99
																-0.301	-0.1623	10.04				0.2104	0.3448	9.98
																-0.3008	-0.1628	10.03				0.2106	0.3444	9.98
																-0.3006	-0.1632	10.03				0.2108	0.344	9.97
																-0.3004	-0.1636	10.02				0.211	0.3436	9.96
																-0.3002	-0.164	10.01				0.2112	0.3432	9.96
																-0.3	-0.1644	10				0.2114	0.3428	9.95
																-0.2998	-0.1648	10				0.2116	0.3423	9.94
																-0.2996	-0.1652	9.99				0.2118	0.3419	9.94
																-0.2994	-0.1656	9.98				0.212	0.3415	9.93
																-0.2992	-0.166	9.98				0.2122	0.3411	9.92
																-0.299	-0.1664	9.97				0.2124	0.3407	9.92
																-0.2988	-0.1668	9.96				0.2126	0.3403	9.91
																-0.2986	-0.1672	9.95				0.2128	0.3399	9.9
																-0.2984	-0.1677	9.95				0.213	0.3395	9.9
																-0.2982	-0.1681	9.94				0.2132	0.3391	9.89
																-0.298	-0.1685	9.94				0.2134	0.3386	9.89
																-0.2978	-0.1689	9.93				0.2136	0.3382	9.88
																-0.2976	-0.1693	9.92				0.2138	0.3378	9.88
																-0.2974	-0.1697	9.92				0.214	0.3374	9.87
																-0.2972	-0.1701	9.91				0.2142	0.337	9.86
																-0.297	-0.1705	9.9				0.2144	0.3366	9.86
																-0.2968	-0.1709	9.9				0.2146	0.3362	9.85
																-0.2966	-0.1713	9.89				0.2148	0.3358	9.85
																-0.2964	-0.1717	9.89				0.215	0.3354	9.84
																-0.2962	-0.1721	9.88				0.2152	0.3349	9.84
																-0.296	-0.1725	9.87				0.2154	0.3345	9.83
																-0.2958	-0.1729	9.87				0.2156	0.3341	9.83
																-0.2956	-0.1733	9.86				0.2158	0.3337	9.82
																-0.2954	-0.1737	9.86				0.216	0.3333	9.82
																-0.2952	-0.1742	9.85				0.2162	0.3329	9.81
																-0.295	-0.1746	9.85				0.2164	0.3325	9.81
																-0.2948	-0.175	9.84				0.2166	0.3321	9.8
																-0.2946	-0.1754	9.84				0.2168	0.3317	9.8
																-0.2944	-0.1758	9.83				0.217	0.3313	9.8
																-0.2942	-0.1762	9.83				0.2172	0.3309	9.79
																-0.294	-0.1766	9.82				0.2174	0.3304	9.79
																-0.2938	-0.177	9.82				0.2176	0.33	9.78
																-0.2936	-0.1774	9.81				0.2178	0.3296	9.78
																-0.2934	-0.1778	9.81				0.218	0.3292	9.77
																-0.2932	-0.1782	9.8				0.2182	0.3288	9.77
																-0.293	-0.1786	9.8				0.2184	0.3284	9.77
																-0.2928	-0.179	9.79				0.2186	0.328	9.76
																-0.2926	-0.1794	9.79				0.2188	0.3276	9.76
																-0.2924	-0.1798	9.79				0.219	0.3272	9.75
																-0.2922	-0.1802	9.78				0.2192	0.3268	9.75
																-0.292	-0.1806	9.78				0.2194	0.3264	9.75
																-0.2918	-0.181	9.77				0.2196	0.326	9.74
																-0.2916	-0.1814	9.77				0.2198	0.3255	9.74
																-0.2914	-0.1818	9.77				0.22	0.3251	9.74
																-0.2912	-0.1822	9.76				0.2202	0.3247	9.73
																-0.291	-0.1826	9.76				0.2204	0.3243	9.73
																-0.2908	-0.1831	9.75				0.2206	0.3239	9.73
																-0.2906	-0.1835	9.75				0.2208	0.3235	9.72
																-0.2904	-0.1839	9.75				0.221	0.3231	9.72
																-0.2902	-0.1843	9.74				0.2212	0.3227	9.72
																-0.29	-0.1847	9.74				0.2214	0.3223	9.71
																-0.2898	-0.1851	9.74				0.2216	0.3219	9.71
																-0.2896	-0.1855	9.73				0.2218	0.3215	9.71
																-0.2894	-0.1859	9.73				0.222	0.3211	9.7
																-0.2892	-0.1863	9.73				0.2222	0.3207	9.7
																-0.289	-0.1867	9.72				0.2224	0.3203	9.7
																-0.2888	-0.1871	9.72				0.2226	0.3199	9.7
																-0.2886	-0.1875	9.72				0.2228	0.3194	9.69
																-0.2884	-0.1879	9.71				0.223	0.319	9.69
																-0.2882	-0.1883	9.71				0.2232	0.3186	9.69
																-0.288	-0.1887	9.71				0.2234	0.3182	9.68
																-0.2878	-0.1891	9.7				0.2236	0.3178	9.68
																-0.2876	-0.1895	9.7				0.2238	0.3174	9.68
																-0.2874	-0.1899	9.7				0.224	0.317	9.68
																-0.2872	-0.1903	9.7				0.2242	0.3166	9.67
																-0.287	-0.1907	9.69				0.2244	0.3162	9.67
																-0.2868	-0.1911	9.69				0.2246	0.3158	9.67
																-0.2866	-0.1915	9.69				0.2248	0.3154	9.67
																-0.2864	-0.1919	9.68				0.225	0.315	9.67
																-0.2862	-0.1923	9.68				0.2252	0.3146	9.66
																-0.286	-0.1927	9.68				0.2254	0.3142	9.66
																-0.2858	-0.1931	9.68				0.2256	0.3138	9.66
																-0.2856	-0.1935	9.67				0.2258	0.3134	9.66
																-0.2854	-0.1939	9.67				0.226	0.313	9.65
																-0.2852	-0.1943	9.67				0.2262	0.3126	9.65
																-0.285	-0.1947	9.67				0.2264	0.3122	9.65
																-0.2848	-0.1951	9.67				0.2266	0.3117	9.65
																-0.2846	-0.1955	9.66				0.2268	0.3113	9.65
																-0.2844	-0.1959	9.66				0.227	0.3109	9.65
																-0.2842	-0.1963	9.66				0.2272	0.3105	9.64
																-0.284	-0.1967	9.66				0.2274	0.3101	9.64
																-0.2838	-0.1971	9.65				0.2276	0.3097	9.64
																-0.2836	-0.1975	9.65				0.2278	0.3093	9.64
																-0.2834	-0.1979	9.65				0.228	0.3089	9.64
																-0.2832	-0.1983	9.65				0.2282	0.3085	9.63
																-0.283	-0.1987	9.65				0.2284	0.3081	9.63
																-0.2828	-0.1991	9.65				0.2286	0.3077	9.63
																-0.2826	-0.1995	9.64				0.2288	0.3073	9.63
																-0.2824	-0.1999	9.64				0.229	0.3069	9.63
																-0.2822	-0.2003	9.64				0.2292	0.3065	9.63
																-0.282	-0.2007	9.64				0.2294	0.3061	9.63
																-0.2818	-0.2011	9.64				0.2296	0.3057	9.62
																-0.2816	-0.2015	9.63				0.2298	0.3053	9.62
																-0.2814	-0.2019	9.63				0.23	0.3049	9.62
																-0.2812	-0.2023	9.63				0.2302	0.3045	9.62
																-0.281	-0.2027	9.63				0.2304	0.3041	9.62
																-0.2808	-0.2032	9.63				0.2306	0.3037	9.62
																-0.2806	-0.2035	9.63				0.2308	0.3033	9.62
																-0.2804	-0.204	9.63				0.231	0.3029	9.62
																-0.2802	-0.2044	9.62				0.2312	0.3025	9.61
																-0.28	-0.2048	9.62				0.2314	0.3021	9.61
																-0.2798	-0.2052	9.62				0.2316	0.3017	9.61
																-0.2796	-0.2056	9.62				0.2318	0.3012	9.61
																-0.2794	-0.206	9.62				0.232	0.3008	9.61
																-0.2792	-0.2064	9.62				0.2322	0.3004	9.61
																-0.279	-0.2068	9.62				0.2324	0.3	9.61
																-0.2788	-0.2072	9.62				0.2326	0.2996	9.61
																-0.2786	-0.2076	9.61				0.2328	0.2992	9.61
																-0.2784	-0.208	9.61				0.233	0.2988	9.61
																-0.2782	-0.2084	9.61				0.2332	0.2984	9.6
																-0.278	-0.2088	9.61				0.2334	0.298	9.6
																-0.2778	-0.2092	9.61				0.2336	0.2976	9.6
																-0.2776	-0.2096	9.61				0.2338	0.2972	9.6
																-0.2774	-0.21	9.61				0.234	0.2968	9.6
																-0.2772	-0.2104	9.61				0.2342	0.2964	9.6
																-0.277	-0.2108	9.61				0.2344	0.296	9.6
																-0.2768	-0.2112	9.61				0.2346	0.2956	9.6
																-0.2766	-0.2116	9.6				0.2348	0.2952	9.6
																-0.2764	-0.212	9.6				0.235	0.2948	9.6
																-0.2762	-0.2124	9.6				0.2352	0.2944	9.6
																-0.276	-0.2128	9.6				0.2354	0.294	9.6
																-0.2758	-0.2132	9.6				0.2356	0.2936	9.6
																-0.2756	-0.2136	9.6				0.2358	0.2932	9.6
																-0.2754	-0.214	9.6				0.236	0.2928	9.59
																-0.2752	-0.2144	9.6				0.2362	0.2924	9.59
																-0.275	-0.2148	9.6				0.2364	0.292	9.59
																-0.2748	-0.2152	9.6				0.2366	0.2916	9.59
																-0.2746	-0.2156	9.6				0.2368	0.2912	9.59
																-0.2744	-0.216	9.6				0.237	0.2908	9.59
																-0.2742	-0.2164	9.6				0.2372	0.2904	9.59
																-0.274	-0.2168	9.6				0.2374	0.29	9.59
																-0.2738	-0.2172	9.59				0.2376	0.2896	9.59
																-0.2736	-0.2176	9.59				0.2378	0.2892	9.59
																-0.2734	-0.218	9.59				0.238	0.2888	9.59
																-0.2732	-0.2184	9.59				0.2382	0.2884	9.59
																-0.273	-0.2188	9.59				0.2384	0.288	9.59
																-0.2728	-0.2192	9.59				0.2386	0.2876	9.59
																-0.2726	-0.2196	9.59				0.2388	0.2872	9.59
																-0.2724	-0.22	9.59				0.239	0.2868	9.59
																-0.2722	-0.2204	9.59				0.2392	0.2864	9.59
																-0.272	-0.2208	9.59				0.2394	0.286	9.59
																-0.2718	-0.2212	9.59				0.2396	0.2856	9.59
																-0.2716	-0.2216	9.59				0.2398	0.2852	9.59
																-0.2714	-0.222	9.59				0.24	0.2848	9.59
																-0.2712	-0.2224	9.59				0.2402	0.2844	9.59
																-0.271	-0.2228	9.59				0.2404	0.2839	9.59
																-0.2708	-0.2232	9.59				0.2406	0.2836	9.59
																-0.2706	-0.2236	9.59				0.2408	0.2831	9.59
																-0.2704	-0.224	9.59				0.241	0.2827	9.59
																-0.2702	-0.2244	9.59				0.2412	0.2823	9.59
																-0.27	-0.2248	9.59				0.2414	0.2819	9.58
																-0.2698	-0.2252	9.59				0.2416	0.2815	9.58
																-0.2696	-0.2256	9.59				0.2418	0.2811	9.58
																-0.2694	-0.226	9.59				0.242	0.2807	9.58
																-0.2692	-0.2264	9.59				0.2422	0.2803	9.58
																-0.269	-0.2268	9.59				0.2424	0.2799	9.58
																-0.2688	-0.2272	9.59				0.2426	0.2795	9.58
																-0.2686	-0.2276	9.59				0.2428	0.2791	9.58
																-0.2684	-0.228	9.58				0.243	0.2787	9.58
																-0.2682	-0.2284	9.58				0.2432	0.2783	9.58
																-0.268	-0.2288	9.58				0.2434	0.2779	9.58
																-0.2678	-0.2292	9.58				0.2436	0.2775	9.58
																-0.2676	-0.2296	9.58				0.2438	0.2771	9.58
																-0.2674	-0.23	9.58				0.244	0.2767	9.58
																-0.2672	-0.2304	9.58				0.2442	0.2763	9.58
																-0.267	-0.2308	9.58				0.2444	0.2759	9.58
																-0.2668	-0.2312	9.58				0.2446	0.2755	9.58
																-0.2666	-0.2316	9.58				0.2448	0.2751	9.58
																-0.2664	-0.232	9.58				0.245	0.2747	9.58
																-0.2662	-0.2324	9.58				0.2452	0.2743	9.58
																-0.266	-0.2328	9.58				0.2454	0.2739	9.58
																-0.2658	-0.2332	9.58				0.2456	0.2735	9.58
																-0.2656	-0.2336	9.58				0.2458	0.2731	9.58
																-0.2654	-0.234	9.58				0.246	0.2727	9.58
																-0.2652	-0.2344	9.58				0.2462	0.2723	9.58
																-0.265	-0.2348	9.58				0.2464	0.2719	9.58
																-0.2648	-0.2352	9.58				0.2466	0.2715	9.58
																-0.2646	-0.2356	9.58				0.2468	0.2711	9.58
																-0.2644	-0.236	9.58				0.247	0.2707	9.58
																-0.2642	-0.2364	9.58				0.2472	0.2703	9.58
																-0.264	-0.2368	9.58				0.2474	0.2699	9.58
																-0.2638	-0.2372	9.58				0.2476	0.2695	9.58
																-0.2636	-0.2376	9.58				0.2478	0.2691	9.58
																-0.2634	-0.238	9.58				0.248	0.2687	9.58
																-0.2632	-0.2384	9.58				0.2482	0.2683	9.58
																-0.263	-0.2388	9.58				0.2484	0.2679	9.58
																-0.2628	-0.2392	9.58				0.2486	0.2675	9.58
																-0.2626	-0.2396	9.58				0.2488	0.2671	9.58
																-0.2624	-0.24	9.58				0.249	0.2667	9.58
																-0.2622	-0.2404	9.58				0.2492	0.2663	9.58
																-0.262	-0.2408	9.58				0.2494	0.2659	9.58
																-0.2618	-0.2412	9.58				0.2496	0.2655	9.58
																-0.2616	-0.2416	9.58				0.2498	0.2651	9.58
																-0.2614	-0.242	9.58				0.25	0.2647	9.58
																-0.2612	-0.2424	9.58				0.2502	0.2643	9.58
																-0.261	-0.2428	9.58				0.2504	0.2639	9.58
																-0.2608	-0.2432	9.58				0.2506	0.2635	9.58
																-0.2606	-0.2436	9.58				0.2508	0.2631	9.58
																-0.2604	-0.244	9.58				0.251	0.2626	9.58
																-0.2602	-0.2444	9.58				0.2512	0.2623	9.58
																-0.26	-0.2448	9.58				0.2514	0.2618	9.58
																-0.2598	-0.2452	9.58				0.2516	0.2615	9.58
																-0.2596	-0.2456	9.58				0.2518	0.261	9.58
																-0.2594	-0.246	9.58				0.252	0.2606	9.58
																-0.2592	-0.2464	9.58				0.2522	0.2603	9.58
																-0.259	-0.2468	9.58				0.2524	0.2598	9.58
																-0.2588	-0.2472	9.58				0.2526	0.2594	9.58
																-0.2586	-0.2476	9.58				0.2528	0.259	9.58
																-0.2584	-0.248	9.58				0.253	0.2585	9.58
																-0.2582	-0.2484	9.58				0.2532	0.2582	9.58
																-0.258	-0.2488	9.58				0.2534	0.2577	9.58
																-0.2578	-0.2492	9.58				0.2536	0.2573	9.58
																-0.2576	-0.2496	9.58				0.2538	0.2569	9.58
																-0.2574	-0.2501	9.58				0.254	0.2563	9.58
																-0.2572	-0.2505	9.58				0.2542	0.2558	9.58
																-0.257	-0.2509	9.58				0.2544	0.2554	9.58
																-0.2568	-0.2513	9.58
																-0.2566	-0.2516	9.58
																-0.2564	-0.2521	9.58
																-0.2562	-0.2526	9.58
																-0.256	-0.2529	9.58
																-0.2558	-0.2535	9.58
																-0.2556	-0.2542	9.58

## Sheet: Panel_b
Short Traj.					Long Traj.
HO	Neg_Delta_S(pi)	Delta_tc_term(pi)	Delta_Phi(pi)		HO	Neg_Delta_S(pi)	Delta_tc_term(pi)	Delta_Phi(pi)
10	-0.012	0.209	0.197		10	4.115	-0.585	3.529
10.01	-0.012	0.209	0.197		10.01	4.115	-0.586	3.529
10.02	-0.012	0.209	0.197		10.02	4.114	-0.587	3.528
10.03	-0.013	0.21	0.197		10.03	4.114	-0.587	3.527
10.04	-0.013	0.21	0.197		10.04	4.114	-0.587	3.527
10.05	-0.013	0.21	0.198		10.05	4.114	-0.588	3.526
10.06	-0.013	0.211	0.198		10.06	4.113	-0.588	3.525
10.07	-0.013	0.211	0.198		10.07	4.113	-0.589	3.525
10.08	-0.013	0.211	0.198		10.08	4.113	-0.589	3.524
10.09	-0.013	0.212	0.198		10.09	4.113	-0.59	3.523
10.1	-0.014	0.212	0.199		10.1	4.113	-0.59	3.523
10.11	-0.014	0.213	0.199		10.11	4.113	-0.591	3.522
10.12	-0.014	0.213	0.199		10.12	4.113	-0.591	3.521
10.13	-0.014	0.213	0.199		10.13	4.112	-0.592	3.521
10.14	-0.014	0.214	0.199		10.14	4.112	-0.592	3.52
10.15	-0.014	0.214	0.2		10.15	4.112	-0.593	3.519
10.16	-0.014	0.214	0.2		10.16	4.112	-0.593	3.519
10.17	-0.015	0.215	0.2		10.17	4.112	-0.594	3.518
10.18	-0.015	0.215	0.2		10.18	4.111	-0.594	3.517
10.19	-0.015	0.215	0.2		10.19	4.111	-0.595	3.517
10.2	-0.015	0.216	0.201		10.2	4.111	-0.595	3.516
10.21	-0.015	0.216	0.201		10.21	4.111	-0.596	3.515
10.22	-0.015	0.216	0.201		10.22	4.111	-0.597	3.514
10.23	-0.016	0.217	0.201		10.23	4.111	-0.597	3.514
10.24	-0.016	0.217	0.201		10.24	4.111	-0.598	3.513
10.25	-0.016	0.217	0.202		10.25	4.11	-0.598	3.512
10.26	-0.016	0.218	0.202		10.26	4.11	-0.598	3.512
10.27	-0.016	0.218	0.202		10.27	4.11	-0.599	3.511
10.28	-0.016	0.219	0.202		10.28	4.11	-0.6	3.51
10.29	-0.016	0.219	0.203		10.29	4.11	-0.6	3.51
10.3	-0.017	0.219	0.203		10.3	4.11	-0.601	3.509
10.31	-0.017	0.22	0.203		10.31	4.11	-0.601	3.508
10.32	-0.017	0.22	0.203		10.32	4.11	-0.602	3.508
10.33	-0.017	0.22	0.203		10.33	4.109	-0.602	3.507
10.34	-0.017	0.221	0.204		10.34	4.109	-0.603	3.506
10.35	-0.017	0.221	0.204		10.35	4.109	-0.603	3.506
10.36	-0.017	0.221	0.204		10.36	4.109	-0.604	3.505
10.37	-0.017	0.222	0.204		10.37	4.109	-0.605	3.504
10.38	-0.018	0.222	0.204		10.38	4.109	-0.605	3.504
10.39	-0.018	0.222	0.205		10.39	4.109	-0.606	3.503
10.4	-0.018	0.223	0.205		10.4	4.109	-0.606	3.502
10.41	-0.018	0.223	0.205		10.41	4.108	-0.607	3.502
10.42	-0.018	0.223	0.205		10.42	4.108	-0.607	3.501
10.43	-0.018	0.224	0.205		10.43	4.108	-0.608	3.5
10.44	-0.018	0.224	0.206		10.44	4.108	-0.608	3.5
10.45	-0.019	0.224	0.206		10.45	4.108	-0.609	3.499
10.46	-0.019	0.225	0.206		10.46	4.108	-0.61	3.498
10.47	-0.019	0.225	0.206		10.47	4.108	-0.61	3.498
10.48	-0.019	0.225	0.206		10.48	4.108	-0.611	3.497
10.49	-0.019	0.226	0.207		10.49	4.108	-0.611	3.496
10.5	-0.019	0.226	0.207		10.5	4.107	-0.612	3.496
10.51	-0.019	0.226	0.207		10.51	4.107	-0.612	3.495
10.52	-0.019	0.227	0.207		10.52	4.107	-0.613	3.494
10.53	-0.02	0.227	0.208		10.53	4.107	-0.613	3.494
10.54	-0.02	0.227	0.208		10.54	4.107	-0.614	3.493
10.55	-0.02	0.228	0.208		10.55	4.107	-0.615	3.492
10.56	-0.02	0.228	0.208		10.56	4.107	-0.615	3.492
10.57	-0.02	0.228	0.208		10.57	4.107	-0.616	3.491
10.58	-0.02	0.229	0.209		10.58	4.107	-0.616	3.49
10.59	-0.02	0.229	0.209		10.59	4.107	-0.617	3.49
10.6	-0.02	0.23	0.209		10.6	4.106	-0.617	3.489
10.61	-0.021	0.23	0.209		10.61	4.106	-0.618	3.488
10.62	-0.021	0.23	0.209		10.62	4.106	-0.619	3.488
10.63	-0.021	0.231	0.21		10.63	4.106	-0.619	3.487
10.64	-0.021	0.231	0.21		10.64	4.106	-0.62	3.486
10.65	-0.021	0.231	0.21		10.65	4.106	-0.62	3.486
10.66	-0.021	0.232	0.21		10.66	4.106	-0.621	3.485
10.67	-0.021	0.232	0.21		10.67	4.106	-0.621	3.484
10.68	-0.022	0.232	0.211		10.68	4.106	-0.622	3.484
10.69	-0.022	0.233	0.211		10.69	4.106	-0.623	3.483
10.7	-0.022	0.233	0.211		10.7	4.105	-0.623	3.482
10.71	-0.022	0.233	0.211		10.71	4.105	-0.624	3.482
10.72	-0.022	0.234	0.212		10.72	4.105	-0.624	3.481
10.73	-0.022	0.234	0.212		10.73	4.105	-0.625	3.48
10.74	-0.022	0.234	0.212		10.74	4.105	-0.625	3.48
10.75	-0.022	0.235	0.212		10.75	4.105	-0.626	3.479
10.76	-0.023	0.235	0.212		10.76	4.105	-0.627	3.478
10.77	-0.023	0.235	0.213		10.77	4.105	-0.627	3.478
10.78	-0.023	0.236	0.213		10.78	4.105	-0.628	3.477
10.79	-0.023	0.236	0.213		10.79	4.105	-0.628	3.476
10.8	-0.023	0.236	0.213		10.8	4.104	-0.629	3.476
10.81	-0.023	0.237	0.213		10.81	4.104	-0.629	3.475
10.82	-0.023	0.237	0.214		10.82	4.104	-0.63	3.474
10.83	-0.023	0.237	0.214		10.83	4.104	-0.631	3.474
10.84	-0.024	0.238	0.214		10.84	4.104	-0.631	3.473
10.85	-0.024	0.238	0.214		10.85	4.104	-0.632	3.472
10.86	-0.024	0.238	0.215		10.86	4.104	-0.632	3.472
10.87	-0.024	0.239	0.215		10.87	4.104	-0.633	3.471
10.88	-0.024	0.239	0.215		10.88	4.104	-0.633	3.47
10.89	-0.024	0.239	0.215		10.89	4.104	-0.634	3.47
10.9	-0.024	0.24	0.215		10.9	4.104	-0.635	3.469
10.91	-0.024	0.24	0.216		10.91	4.104	-0.635	3.468
10.92	-0.024	0.24	0.216		10.92	4.104	-0.636	3.468
10.93	-0.025	0.241	0.216		10.93	4.103	-0.636	3.467
10.94	-0.025	0.241	0.216		10.94	4.103	-0.637	3.466
10.95	-0.025	0.241	0.216		10.95	4.103	-0.638	3.466
10.96	-0.025	0.242	0.217		10.96	4.103	-0.638	3.465
10.97	-0.025	0.242	0.217		10.97	4.103	-0.639	3.464
10.98	-0.025	0.242	0.217		10.98	4.103	-0.639	3.464
10.99	-0.025	0.243	0.217		10.99	4.103	-0.64	3.463
11	-0.025	0.243	0.218		11	4.103	-0.641	3.462
11.01	-0.026	0.243	0.218		11.01	4.103	-0.641	3.462
11.02	-0.026	0.244	0.218		11.02	4.103	-0.642	3.461
11.03	-0.026	0.244	0.218		11.03	4.103	-0.642	3.46
11.04	-0.026	0.244	0.218		11.04	4.103	-0.643	3.46
11.05	-0.026	0.245	0.219		11.05	4.103	-0.644	3.459
11.06	-0.026	0.245	0.219		11.06	4.102	-0.644	3.458
11.07	-0.026	0.245	0.219		11.07	4.102	-0.645	3.458
11.08	-0.026	0.246	0.219		11.08	4.102	-0.645	3.457
11.09	-0.027	0.246	0.219		11.09	4.102	-0.646	3.456
11.1	-0.027	0.246	0.22		11.1	4.102	-0.646	3.456
11.11	-0.027	0.247	0.22		11.11	4.102	-0.647	3.455
11.12	-0.027	0.247	0.22		11.12	4.102	-0.648	3.454
11.13	-0.027	0.247	0.22		11.13	4.102	-0.648	3.454
11.14	-0.027	0.248	0.221		11.14	4.102	-0.649	3.453
11.15	-0.027	0.248	0.221		11.15	4.102	-0.65	3.452
11.16	-0.027	0.248	0.221		11.16	4.102	-0.65	3.452
11.17	-0.028	0.249	0.221		11.17	4.102	-0.651	3.451
11.18	-0.028	0.249	0.221		11.18	4.102	-0.651	3.45
11.19	-0.028	0.249	0.222		11.19	4.102	-0.652	3.45
11.2	-0.028	0.25	0.222		11.2	4.101	-0.652	3.449
11.21	-0.028	0.25	0.222		11.21	4.101	-0.653	3.448
11.22	-0.028	0.25	0.222		11.22	4.101	-0.654	3.448
11.23	-0.028	0.251	0.223		11.23	4.101	-0.654	3.447
11.24	-0.028	0.251	0.223		11.24	4.101	-0.655	3.446
11.25	-0.028	0.251	0.223		11.25	4.101	-0.655	3.446
11.26	-0.029	0.252	0.223		11.26	4.101	-0.656	3.445
11.27	-0.029	0.252	0.223		11.27	4.101	-0.657	3.444
11.28	-0.029	0.252	0.224		11.28	4.101	-0.657	3.444
11.29	-0.029	0.253	0.224		11.29	4.101	-0.658	3.443
11.3	-0.029	0.253	0.224		11.3	4.101	-0.659	3.442
11.31	-0.029	0.253	0.224		11.31	4.101	-0.659	3.442
11.32	-0.029	0.254	0.224		11.32	4.101	-0.66	3.441
11.33	-0.029	0.254	0.225		11.33	4.101	-0.66	3.44
11.34	-0.03	0.254	0.225		11.34	4.101	-0.661	3.44
11.35	-0.03	0.255	0.225		11.35	4.101	-0.662	3.439
11.36	-0.03	0.255	0.225		11.36	4.1	-0.662	3.438
11.37	-0.03	0.255	0.226		11.37	4.1	-0.663	3.438
11.38	-0.03	0.256	0.226		11.38	4.1	-0.663	3.437
11.39	-0.03	0.256	0.226		11.39	4.1	-0.664	3.436
11.4	-0.03	0.256	0.226		11.4	4.1	-0.665	3.436
11.41	-0.03	0.257	0.226		11.41	4.1	-0.665	3.435
11.42	-0.03	0.257	0.227		11.42	4.1	-0.666	3.434
11.43	-0.031	0.257	0.227		11.43	4.1	-0.666	3.434
11.44	-0.031	0.258	0.227		11.44	4.1	-0.667	3.433
11.45	-0.031	0.258	0.227		11.45	4.1	-0.668	3.432
11.46	-0.031	0.259	0.228		11.46	4.1	-0.668	3.432
11.47	-0.031	0.259	0.228		11.47	4.1	-0.669	3.431
11.48	-0.031	0.259	0.228		11.48	4.1	-0.669	3.43
11.49	-0.031	0.26	0.228		11.49	4.1	-0.67	3.43
11.5	-0.031	0.26	0.228		11.5	4.1	-0.671	3.429
11.51	-0.032	0.26	0.229		11.51	4.1	-0.671	3.428
11.52	-0.032	0.261	0.229		11.52	4.1	-0.672	3.428
11.53	-0.032	0.261	0.229		11.53	4.1	-0.673	3.427
11.54	-0.032	0.261	0.229		11.54	4.1	-0.673	3.426
11.55	-0.032	0.262	0.23		11.55	4.099	-0.674	3.426
11.56	-0.032	0.262	0.23		11.56	4.099	-0.674	3.425
11.57	-0.032	0.262	0.23		11.57	4.099	-0.675	3.424
11.58	-0.032	0.263	0.23		11.58	4.099	-0.676	3.424
11.59	-0.033	0.263	0.23		11.59	4.099	-0.676	3.423
11.6	-0.033	0.263	0.231		11.6	4.099	-0.677	3.422
11.61	-0.033	0.264	0.231		11.61	4.099	-0.677	3.422
11.62	-0.033	0.264	0.231		11.62	4.099	-0.678	3.421
11.63	-0.033	0.264	0.231		11.63	4.099	-0.679	3.42
11.64	-0.033	0.265	0.231		11.64	4.099	-0.679	3.42
11.65	-0.033	0.265	0.232		11.65	4.099	-0.68	3.419
11.66	-0.033	0.265	0.232		11.66	4.099	-0.681	3.418
11.67	-0.033	0.266	0.232		11.67	4.099	-0.681	3.418
11.68	-0.034	0.266	0.232		11.68	4.099	-0.682	3.417
11.69	-0.034	0.266	0.233		11.69	4.099	-0.682	3.416
11.7	-0.034	0.267	0.233		11.7	4.099	-0.683	3.416
11.71	-0.034	0.267	0.233		11.71	4.099	-0.684	3.415
11.72	-0.034	0.267	0.233		11.72	4.099	-0.684	3.414
11.73	-0.034	0.268	0.234		11.73	4.099	-0.685	3.414
11.74	-0.034	0.268	0.234		11.74	4.099	-0.686	3.413
11.75	-0.034	0.268	0.234		11.75	4.099	-0.686	3.412
11.76	-0.035	0.269	0.234		11.76	4.098	-0.687	3.412
11.77	-0.035	0.269	0.234		11.77	4.098	-0.687	3.411
11.78	-0.035	0.269	0.235		11.78	4.098	-0.688	3.41
11.79	-0.035	0.27	0.235		11.79	4.098	-0.689	3.41
11.8	-0.035	0.27	0.235		11.8	4.098	-0.689	3.409
11.81	-0.035	0.27	0.235		11.81	4.098	-0.69	3.408
11.82	-0.035	0.271	0.235		11.82	4.098	-0.69	3.408
11.83	-0.035	0.271	0.236		11.83	4.098	-0.691	3.407
11.84	-0.036	0.271	0.236		11.84	4.098	-0.692	3.406
11.85	-0.036	0.272	0.236		11.85	4.098	-0.692	3.406
11.86	-0.036	0.272	0.236		11.86	4.098	-0.693	3.405
11.87	-0.036	0.272	0.237		11.87	4.098	-0.694	3.404
11.88	-0.036	0.273	0.237		11.88	4.098	-0.694	3.404
11.89	-0.036	0.273	0.237		11.89	4.098	-0.695	3.403
11.9	-0.036	0.273	0.237		11.9	4.098	-0.695	3.402
11.91	-0.036	0.274	0.237		11.91	4.098	-0.696	3.402
11.92	-0.036	0.274	0.238		11.92	4.098	-0.697	3.401
11.93	-0.037	0.275	0.238		11.93	4.098	-0.697	3.4
11.94	-0.037	0.275	0.238		11.94	4.098	-0.698	3.4
11.95	-0.037	0.275	0.238		11.95	4.098	-0.699	3.399
11.96	-0.037	0.276	0.239		11.96	4.098	-0.699	3.398
11.97	-0.037	0.276	0.239		11.97	4.098	-0.7	3.398
11.98	-0.037	0.276	0.239		11.98	4.098	-0.701	3.397
11.99	-0.037	0.277	0.239		11.99	4.098	-0.701	3.396
12	-0.037	0.277	0.24		12	4.097	-0.702	3.396
12.01	-0.038	0.277	0.24		12.01	4.097	-0.702	3.395
12.02	-0.038	0.278	0.24		12.02	4.097	-0.703	3.394
12.03	-0.038	0.278	0.24		12.03	4.097	-0.704	3.394
12.04	-0.038	0.278	0.24		12.04	4.097	-0.704	3.393
12.05	-0.038	0.279	0.241		12.05	4.097	-0.705	3.392
12.06	-0.038	0.279	0.241		12.06	4.097	-0.706	3.392
12.07	-0.038	0.279	0.241		12.07	4.097	-0.706	3.391
12.08	-0.038	0.28	0.241		12.08	4.097	-0.707	3.39
12.09	-0.038	0.28	0.242		12.09	4.097	-0.707	3.39
12.1	-0.039	0.28	0.242		12.1	4.097	-0.708	3.389
12.11	-0.039	0.281	0.242		12.11	4.097	-0.709	3.388
12.12	-0.039	0.281	0.242		12.12	4.097	-0.709	3.388
12.13	-0.039	0.281	0.242		12.13	4.097	-0.71	3.387
12.14	-0.039	0.282	0.243		12.14	4.097	-0.711	3.386
12.15	-0.039	0.282	0.243		12.15	4.097	-0.711	3.386
12.16	-0.039	0.282	0.243		12.16	4.097	-0.712	3.385
12.17	-0.039	0.283	0.243		12.17	4.097	-0.712	3.384
12.18	-0.04	0.283	0.244		12.18	4.097	-0.713	3.384
12.19	-0.04	0.283	0.244		12.19	4.097	-0.714	3.383
12.2	-0.04	0.284	0.244		12.2	4.097	-0.714	3.382
12.21	-0.04	0.284	0.244		12.21	4.097	-0.715	3.382
12.22	-0.04	0.285	0.244		12.22	4.097	-0.716	3.381
12.23	-0.04	0.285	0.245		12.23	4.097	-0.716	3.38
12.24	-0.04	0.285	0.245		12.24	4.097	-0.717	3.38
12.25	-0.04	0.286	0.245		12.25	4.097	-0.718	3.379
12.26	-0.041	0.286	0.245		12.26	4.097	-0.718	3.378
12.27	-0.041	0.286	0.246		12.27	4.097	-0.719	3.378
12.28	-0.041	0.287	0.246		12.28	4.097	-0.72	3.377
12.29	-0.041	0.287	0.246		12.29	4.097	-0.72	3.376
12.3	-0.041	0.287	0.246		12.3	4.097	-0.721	3.376
12.31	-0.041	0.288	0.246		12.31	4.097	-0.721	3.375
12.32	-0.041	0.288	0.247		12.32	4.096	-0.722	3.374
12.33	-0.041	0.288	0.247		12.33	4.096	-0.723	3.374
12.34	-0.042	0.289	0.247		12.34	4.096	-0.723	3.373
12.35	-0.042	0.289	0.247		12.35	4.096	-0.724	3.372
12.36	-0.042	0.289	0.248		12.36	4.096	-0.725	3.372
12.37	-0.042	0.29	0.248		12.37	4.096	-0.725	3.371
12.38	-0.042	0.29	0.248		12.38	4.096	-0.726	3.37
12.39	-0.042	0.29	0.248		12.39	4.096	-0.727	3.37
12.4	-0.042	0.291	0.249		12.4	4.096	-0.727	3.369
12.41	-0.042	0.291	0.249		12.41	4.096	-0.728	3.368
12.42	-0.043	0.291	0.249		12.42	4.096	-0.729	3.368
12.43	-0.043	0.292	0.249		12.43	4.096	-0.729	3.367
12.44	-0.043	0.292	0.249		12.44	4.096	-0.73	3.366
12.45	-0.043	0.293	0.25		12.45	4.096	-0.73	3.366
12.46	-0.043	0.293	0.25		12.46	4.096	-0.731	3.365
12.47	-0.043	0.293	0.25		12.47	4.096	-0.732	3.364
12.48	-0.043	0.294	0.25		12.48	4.096	-0.732	3.364
12.49	-0.043	0.294	0.251		12.49	4.096	-0.733	3.363
12.5	-0.043	0.294	0.251		12.5	4.096	-0.734	3.362
12.51	-0.044	0.295	0.251		12.51	4.096	-0.734	3.362
12.52	-0.044	0.295	0.251		12.52	4.096	-0.735	3.361
12.53	-0.044	0.295	0.251		12.53	4.096	-0.736	3.36
12.54	-0.044	0.296	0.252		12.54	4.096	-0.736	3.36
12.55	-0.044	0.296	0.252		12.55	4.096	-0.737	3.359
12.56	-0.044	0.296	0.252		12.56	4.096	-0.738	3.358
12.57	-0.044	0.297	0.252		12.57	4.096	-0.738	3.358
12.58	-0.044	0.297	0.253		12.58	4.096	-0.739	3.357
12.59	-0.045	0.297	0.253		12.59	4.096	-0.739	3.356
12.6	-0.045	0.298	0.253		12.6	4.096	-0.74	3.356
12.61	-0.045	0.298	0.253		12.61	4.096	-0.741	3.355
12.62	-0.045	0.299	0.254		12.62	4.096	-0.741	3.354
12.63	-0.045	0.299	0.254		12.63	4.096	-0.742	3.354
12.64	-0.045	0.299	0.254		12.64	4.096	-0.743	3.353
12.65	-0.045	0.3	0.254		12.65	4.096	-0.743	3.352
12.66	-0.045	0.3	0.254		12.66	4.096	-0.744	3.352
12.67	-0.046	0.3	0.255		12.67	4.096	-0.745	3.351
12.68	-0.046	0.301	0.255		12.68	4.096	-0.745	3.35
12.69	-0.046	0.301	0.255		12.69	4.096	-0.746	3.35
12.7	-0.046	0.301	0.255		12.7	4.096	-0.747	3.349
12.71	-0.046	0.302	0.256		12.71	4.096	-0.747	3.348
12.72	-0.046	0.302	0.256		12.72	4.096	-0.748	3.348
12.73	-0.046	0.302	0.256		12.73	4.096	-0.749	3.347
12.74	-0.046	0.303	0.256		12.74	4.096	-0.749	3.346
12.75	-0.047	0.303	0.257		12.75	4.096	-0.75	3.346
12.76	-0.047	0.303	0.257		12.76	4.096	-0.751	3.345
12.77	-0.047	0.304	0.257		12.77	4.096	-0.751	3.344
12.78	-0.047	0.304	0.257		12.78	4.096	-0.752	3.344
12.79	-0.047	0.305	0.257		12.79	4.096	-0.753	3.343
12.8	-0.047	0.305	0.258		12.8	4.096	-0.753	3.342
12.81	-0.047	0.305	0.258		12.81	4.096	-0.754	3.342
12.82	-0.048	0.306	0.258		12.82	4.096	-0.754	3.341
12.83	-0.048	0.306	0.258		12.83	4.096	-0.755	3.34
12.84	-0.048	0.306	0.259		12.84	4.096	-0.756	3.34
12.85	-0.048	0.307	0.259		12.85	4.095	-0.756	3.339
12.86	-0.048	0.307	0.259		12.86	4.095	-0.757	3.338
12.87	-0.048	0.307	0.259		12.87	4.095	-0.758	3.338
12.88	-0.048	0.308	0.26		12.88	4.095	-0.758	3.337
12.89	-0.048	0.308	0.26		12.89	4.095	-0.759	3.336
12.9	-0.049	0.308	0.26		12.9	4.095	-0.76	3.336
12.91	-0.049	0.309	0.26		12.91	4.095	-0.76	3.335
12.92	-0.049	0.309	0.26		12.92	4.095	-0.761	3.334
12.93	-0.049	0.31	0.261		12.93	4.095	-0.762	3.334
12.94	-0.049	0.31	0.261		12.94	4.095	-0.762	3.333
12.95	-0.049	0.31	0.261		12.95	4.095	-0.763	3.332
12.96	-0.049	0.311	0.261		12.96	4.095	-0.764	3.332
12.97	-0.049	0.311	0.262		12.97	4.095	-0.764	3.331
12.98	-0.05	0.311	0.262		12.98	4.095	-0.765	3.33
12.99	-0.05	0.312	0.262		12.99	4.095	-0.766	3.33
13	-0.05	0.312	0.262		13	4.095	-0.766	3.329
13.01	-0.05	0.312	0.263		13.01	4.095	-0.767	3.328
13.02	-0.05	0.313	0.263		13.02	4.095	-0.768	3.328
13.03	-0.05	0.313	0.263		13.03	4.095	-0.768	3.327
13.04	-0.05	0.314	0.263		13.04	4.095	-0.769	3.326
13.05	-0.05	0.314	0.263		13.05	4.095	-0.77	3.326
13.06	-0.051	0.314	0.264		13.06	4.095	-0.77	3.325
13.07	-0.051	0.315	0.264		13.07	4.095	-0.771	3.324
13.08	-0.051	0.315	0.264		13.08	4.095	-0.772	3.324
13.09	-0.051	0.315	0.264		13.09	4.095	-0.772	3.323
13.1	-0.051	0.316	0.265		13.1	4.095	-0.773	3.322
13.11	-0.051	0.316	0.265		13.11	4.095	-0.774	3.322
13.12	-0.051	0.316	0.265		13.12	4.095	-0.774	3.321
13.13	-0.051	0.317	0.265		13.13	4.095	-0.775	3.32
13.14	-0.052	0.317	0.266		13.14	4.095	-0.776	3.32
13.15	-0.052	0.318	0.266		13.15	4.095	-0.776	3.319
13.16	-0.052	0.318	0.266		13.16	4.095	-0.777	3.318
13.17	-0.052	0.318	0.266		13.17	4.095	-0.778	3.318
13.18	-0.052	0.319	0.266		13.18	4.095	-0.778	3.317
13.19	-0.052	0.319	0.267		13.19	4.095	-0.779	3.316
13.2	-0.052	0.319	0.267		13.2	4.095	-0.78	3.316
13.21	-0.053	0.32	0.267		13.21	4.095	-0.78	3.315
13.22	-0.053	0.32	0.267		13.22	4.095	-0.781	3.314
13.23	-0.053	0.32	0.268		13.23	4.095	-0.782	3.314
13.24	-0.053	0.321	0.268		13.24	4.095	-0.782	3.313
13.25	-0.053	0.321	0.268		13.25	4.095	-0.783	3.312
13.26	-0.053	0.322	0.268		13.26	4.095	-0.784	3.312
13.27	-0.053	0.322	0.269		13.27	4.095	-0.784	3.311
13.28	-0.053	0.322	0.269		13.28	4.095	-0.785	3.31
13.29	-0.054	0.323	0.269		13.29	4.095	-0.786	3.31
13.3	-0.054	0.323	0.269		13.3	4.095	-0.786	3.309
13.31	-0.054	0.323	0.27		13.31	4.095	-0.787	3.308
13.32	-0.054	0.324	0.27		13.32	4.095	-0.788	3.308
13.33	-0.054	0.324	0.27		13.33	4.095	-0.788	3.307
13.34	-0.054	0.324	0.27		13.34	4.095	-0.789	3.306
13.35	-0.054	0.325	0.27		13.35	4.095	-0.79	3.306
13.36	-0.054	0.325	0.271		13.36	4.095	-0.79	3.305
13.37	-0.055	0.326	0.271		13.37	4.095	-0.791	3.304
13.38	-0.055	0.326	0.271		13.38	4.095	-0.792	3.304
13.39	-0.055	0.326	0.271		13.39	4.095	-0.792	3.303
13.4	-0.055	0.327	0.272		13.4	4.095	-0.793	3.302
13.41	-0.055	0.327	0.272		13.41	4.095	-0.794	3.302
13.42	-0.055	0.327	0.272		13.42	4.095	-0.794	3.301
13.43	-0.055	0.328	0.272		13.43	4.095	-0.795	3.3
13.44	-0.056	0.328	0.273		13.44	4.095	-0.796	3.3
13.45	-0.056	0.328	0.273		13.45	4.095	-0.796	3.299
13.46	-0.056	0.329	0.273		13.46	4.095	-0.797	3.298
13.47	-0.056	0.329	0.273		13.47	4.095	-0.798	3.298
13.48	-0.056	0.33	0.274		13.48	4.095	-0.798	3.297
13.49	-0.056	0.33	0.274		13.49	4.095	-0.799	3.296
13.5	-0.056	0.33	0.274		13.5	4.095	-0.8	3.296
13.51	-0.057	0.331	0.274		13.51	4.095	-0.8	3.295
13.52	-0.057	0.331	0.274		13.52	4.095	-0.801	3.294
13.53	-0.057	0.331	0.275		13.53	4.095	-0.802	3.293
13.54	-0.057	0.332	0.275		13.54	4.095	-0.803	3.293
13.55	-0.057	0.332	0.275		13.55	4.095	-0.803	3.292
13.56	-0.057	0.333	0.275		13.56	4.095	-0.804	3.291
13.57	-0.057	0.333	0.276		13.57	4.095	-0.805	3.291
13.58	-0.057	0.333	0.276		13.58	4.095	-0.805	3.29
13.59	-0.058	0.334	0.276		13.59	4.095	-0.806	3.289
13.6	-0.058	0.334	0.276		13.6	4.095	-0.807	3.289
13.61	-0.058	0.334	0.277		13.61	4.095	-0.807	3.288
13.62	-0.058	0.335	0.277		13.62	4.095	-0.808	3.287
13.63	-0.058	0.335	0.277		13.63	4.095	-0.809	3.287
13.64	-0.058	0.336	0.277		13.64	4.095	-0.809	3.286
13.65	-0.058	0.336	0.278		13.65	4.095	-0.81	3.285
13.66	-0.059	0.336	0.278		13.66	4.095	-0.811	3.285
13.67	-0.059	0.337	0.278		13.67	4.095	-0.811	3.284
13.68	-0.059	0.337	0.278		13.68	4.095	-0.812	3.283
13.69	-0.059	0.337	0.278		13.69	4.095	-0.813	3.283
13.7	-0.059	0.338	0.279		13.7	4.095	-0.813	3.282
13.71	-0.059	0.338	0.279		13.71	4.095	-0.814	3.281
13.72	-0.059	0.339	0.279		13.72	4.096	-0.815	3.281
13.73	-0.059	0.339	0.279		13.73	4.096	-0.815	3.28
13.74	-0.06	0.339	0.28		13.74	4.096	-0.816	3.279
13.75	-0.06	0.34	0.28		13.75	4.096	-0.817	3.279
13.76	-0.06	0.34	0.28		13.76	4.096	-0.818	3.278
13.77	-0.06	0.34	0.28		13.77	4.096	-0.818	3.277
13.78	-0.06	0.341	0.281		13.78	4.096	-0.819	3.277
13.79	-0.06	0.341	0.281		13.79	4.096	-0.82	3.276
13.8	-0.06	0.342	0.281		13.8	4.096	-0.82	3.275
13.81	-0.061	0.342	0.281		13.81	4.096	-0.821	3.275
13.82	-0.061	0.342	0.282		13.82	4.096	-0.822	3.274
13.83	-0.061	0.343	0.282		13.83	4.096	-0.822	3.273
13.84	-0.061	0.343	0.282		13.84	4.096	-0.823	3.273
13.85	-0.061	0.343	0.282		13.85	4.096	-0.824	3.272
13.86	-0.061	0.344	0.283		13.86	4.096	-0.824	3.271
13.87	-0.061	0.344	0.283		13.87	4.096	-0.825	3.271
13.88	-0.062	0.345	0.283		13.88	4.096	-0.826	3.27
13.89	-0.062	0.345	0.283		13.89	4.096	-0.826	3.269
13.9	-0.062	0.345	0.283		13.9	4.096	-0.827	3.269
13.91	-0.062	0.346	0.284		13.91	4.096	-0.828	3.268
13.92	-0.062	0.346	0.284		13.92	4.096	-0.829	3.267
13.93	-0.062	0.346	0.284		13.93	4.096	-0.829	3.267
13.94	-0.062	0.347	0.284		13.94	4.096	-0.83	3.266
13.95	-0.063	0.347	0.285		13.95	4.096	-0.831	3.265
13.96	-0.063	0.348	0.285		13.96	4.096	-0.831	3.265
13.97	-0.063	0.348	0.285		13.97	4.096	-0.832	3.264
13.98	-0.063	0.348	0.285		13.98	4.096	-0.833	3.263
13.99	-0.063	0.349	0.286		13.99	4.096	-0.833	3.263
14	-0.063	0.349	0.286		14	4.096	-0.834	3.262
14.01	-0.063	0.35	0.286		14.01	4.096	-0.835	3.261
14.02	-0.064	0.35	0.286		14.02	4.096	-0.835	3.261
14.03	-0.064	0.35	0.287		14.03	4.096	-0.836	3.26
14.04	-0.064	0.351	0.287		14.04	4.096	-0.837	3.259
14.05	-0.064	0.351	0.287		14.05	4.096	-0.838	3.258
14.06	-0.064	0.351	0.287		14.06	4.096	-0.838	3.258
14.07	-0.064	0.352	0.288		14.07	4.096	-0.839	3.257
14.08	-0.064	0.352	0.288		14.08	4.096	-0.84	3.256
14.09	-0.065	0.353	0.288		14.09	4.096	-0.84	3.256
14.1	-0.065	0.353	0.288		14.1	4.096	-0.841	3.255
14.11	-0.065	0.353	0.289		14.11	4.096	-0.842	3.254
14.12	-0.065	0.354	0.289		14.12	4.096	-0.842	3.254
14.13	-0.065	0.354	0.289		14.13	4.096	-0.843	3.253
14.14	-0.065	0.355	0.289		14.14	4.096	-0.844	3.252
14.15	-0.065	0.355	0.289		14.15	4.096	-0.845	3.252
14.16	-0.066	0.355	0.29		14.16	4.096	-0.845	3.251
14.17	-0.066	0.356	0.29		14.17	4.096	-0.846	3.25
14.18	-0.066	0.356	0.29		14.18	4.096	-0.847	3.25
14.19	-0.066	0.356	0.29		14.19	4.096	-0.847	3.249
14.2	-0.066	0.357	0.291		14.2	4.096	-0.848	3.248
14.21	-0.066	0.357	0.291		14.21	4.096	-0.849	3.248
14.22	-0.066	0.358	0.291		14.22	4.096	-0.849	3.247
14.23	-0.067	0.358	0.291		14.23	4.096	-0.85	3.246
14.24	-0.067	0.358	0.292		14.24	4.097	-0.851	3.246
14.25	-0.067	0.359	0.292		14.25	4.097	-0.852	3.245
14.26	-0.067	0.359	0.292		14.26	4.097	-0.852	3.244
14.27	-0.067	0.36	0.292		14.27	4.097	-0.853	3.244
14.28	-0.067	0.36	0.293		14.28	4.097	-0.854	3.243
14.29	-0.067	0.36	0.293		14.29	4.097	-0.854	3.242
14.3	-0.068	0.361	0.293		14.3	4.097	-0.855	3.242
14.31	-0.068	0.361	0.293		14.31	4.097	-0.856	3.241
14.32	-0.068	0.361	0.294		14.32	4.097	-0.856	3.24
14.33	-0.068	0.362	0.294		14.33	4.097	-0.857	3.24
14.34	-0.068	0.362	0.294		14.34	4.097	-0.858	3.239
14.35	-0.068	0.363	0.294		14.35	4.097	-0.859	3.238
14.36	-0.068	0.363	0.295		14.36	4.097	-0.859	3.238
14.37	-0.069	0.363	0.295		14.37	4.097	-0.86	3.237
14.38	-0.069	0.364	0.295		14.38	4.097	-0.861	3.236
14.39	-0.069	0.364	0.295		14.39	4.097	-0.861	3.236
14.4	-0.069	0.365	0.296		14.4	4.097	-0.862	3.235
14.41	-0.069	0.365	0.296		14.41	4.097	-0.863	3.234
14.42	-0.069	0.365	0.296		14.42	4.097	-0.864	3.233
14.43	-0.07	0.366	0.296		14.43	4.097	-0.864	3.233
14.44	-0.07	0.366	0.296		14.44	4.097	-0.865	3.232
14.45	-0.07	0.367	0.297		14.45	4.097	-0.866	3.231
14.46	-0.07	0.367	0.297		14.46	4.097	-0.866	3.231
14.47	-0.07	0.367	0.297		14.47	4.097	-0.867	3.23
14.48	-0.07	0.368	0.297		14.48	4.097	-0.868	3.229
14.49	-0.07	0.368	0.298		14.49	4.097	-0.869	3.229
14.5	-0.071	0.369	0.298		14.5	4.097	-0.869	3.228
14.51	-0.071	0.369	0.298		14.51	4.097	-0.87	3.227
14.52	-0.071	0.369	0.298		14.52	4.097	-0.871	3.227
14.53	-0.071	0.37	0.299		14.53	4.097	-0.871	3.226
14.54	-0.071	0.37	0.299		14.54	4.097	-0.872	3.225
14.55	-0.071	0.371	0.299		14.55	4.097	-0.873	3.225
14.56	-0.071	0.371	0.299		14.56	4.098	-0.874	3.224
14.57	-0.072	0.371	0.3		14.57	4.098	-0.874	3.223
14.58	-0.072	0.372	0.3		14.58	4.098	-0.875	3.223
14.59	-0.072	0.372	0.3		14.59	4.098	-0.876	3.222
14.6	-0.072	0.373	0.3		14.6	4.098	-0.876	3.221
14.61	-0.072	0.373	0.301		14.61	4.098	-0.877	3.221
14.62	-0.072	0.373	0.301		14.62	4.098	-0.878	3.22
14.63	-0.073	0.374	0.301		14.63	4.098	-0.879	3.219
14.64	-0.073	0.374	0.301		14.64	4.098	-0.879	3.219
14.65	-0.073	0.374	0.302		14.65	4.098	-0.88	3.218
14.66	-0.073	0.375	0.302		14.66	4.098	-0.881	3.217
14.67	-0.073	0.375	0.302		14.67	4.098	-0.881	3.217
14.68	-0.073	0.376	0.302		14.68	4.098	-0.882	3.216
14.69	-0.073	0.376	0.303		14.69	4.098	-0.883	3.215
14.7	-0.074	0.376	0.303		14.7	4.098	-0.884	3.214
14.71	-0.074	0.377	0.303		14.71	4.098	-0.884	3.214
14.72	-0.074	0.377	0.303		14.72	4.098	-0.885	3.213
14.73	-0.074	0.378	0.304		14.73	4.098	-0.886	3.212
14.74	-0.074	0.378	0.304		14.74	4.098	-0.886	3.212
14.75	-0.074	0.378	0.304		14.75	4.098	-0.887	3.211
14.76	-0.075	0.379	0.304		14.76	4.098	-0.888	3.21
14.77	-0.075	0.379	0.305		14.77	4.098	-0.889	3.21
14.78	-0.075	0.38	0.305		14.78	4.098	-0.889	3.209
14.79	-0.075	0.38	0.305		14.79	4.098	-0.89	3.208
14.8	-0.075	0.38	0.305		14.8	4.098	-0.891	3.208
14.81	-0.075	0.381	0.306		14.81	4.099	-0.892	3.207
14.82	-0.076	0.381	0.306		14.82	4.099	-0.892	3.206
14.83	-0.076	0.382	0.306		14.83	4.099	-0.893	3.206
14.84	-0.076	0.382	0.306		14.84	4.099	-0.894	3.205
14.85	-0.076	0.383	0.307		14.85	4.099	-0.894	3.204
14.86	-0.076	0.383	0.307		14.86	4.099	-0.895	3.204
14.87	-0.076	0.383	0.307		14.87	4.099	-0.896	3.203
14.88	-0.076	0.384	0.307		14.88	4.099	-0.897	3.202
14.89	-0.077	0.384	0.308		14.89	4.099	-0.897	3.202
14.9	-0.077	0.385	0.308		14.9	4.099	-0.898	3.201
14.91	-0.077	0.385	0.308		14.91	4.099	-0.899	3.2
14.92	-0.077	0.385	0.308		14.92	4.099	-0.9	3.2
14.93	-0.077	0.386	0.309		14.93	4.099	-0.9	3.199
14.94	-0.077	0.386	0.309		14.94	4.099	-0.901	3.198
14.95	-0.078	0.387	0.309		14.95	4.099	-0.902	3.197
14.96	-0.078	0.387	0.309		14.96	4.099	-0.902	3.197
14.97	-0.078	0.387	0.31		14.97	4.099	-0.903	3.196
14.98	-0.078	0.388	0.31		14.98	4.099	-0.904	3.195
14.99	-0.078	0.388	0.31		14.99	4.099	-0.905	3.195
15	-0.078	0.389	0.31		15	4.099	-0.905	3.194
15.01	-0.079	0.389	0.31		15.01	4.099	-0.906	3.193
15.02	-0.079	0.389	0.311		15.02	4.1	-0.907	3.193
15.03	-0.079	0.39	0.311		15.03	4.1	-0.908	3.192
15.04	-0.079	0.39	0.311		15.04	4.1	-0.908	3.191
15.05	-0.079	0.391	0.311		15.05	4.1	-0.909	3.191
15.06	-0.079	0.391	0.312		15.06	4.1	-0.91	3.19
15.07	-0.079	0.391	0.312		15.07	4.1	-0.91	3.189
15.08	-0.08	0.392	0.312		15.08	4.1	-0.911	3.189
15.09	-0.08	0.392	0.312		15.09	4.1	-0.912	3.188
15.1	-0.08	0.393	0.313		15.1	4.1	-0.913	3.187
15.11	-0.08	0.393	0.313		15.11	4.1	-0.913	3.187
15.12	-0.08	0.394	0.313		15.12	4.1	-0.914	3.186
15.13	-0.08	0.394	0.313		15.13	4.1	-0.915	3.185
15.14	-0.081	0.394	0.314		15.14	4.1	-0.916	3.184
15.15	-0.081	0.395	0.314		15.15	4.1	-0.916	3.184
15.16	-0.081	0.395	0.314		15.16	4.1	-0.917	3.183
15.17	-0.081	0.396	0.314		15.17	4.1	-0.918	3.182
15.18	-0.081	0.396	0.315		15.18	4.1	-0.919	3.182
15.19	-0.081	0.396	0.315		15.19	4.1	-0.919	3.181
15.2	-0.082	0.397	0.315		15.2	4.1	-0.92	3.18
15.21	-0.082	0.397	0.315		15.21	4.101	-0.921	3.18
15.22	-0.082	0.398	0.316		15.22	4.101	-0.922	3.179
15.23	-0.082	0.398	0.316		15.23	4.101	-0.922	3.178
15.24	-0.082	0.398	0.316		15.24	4.101	-0.923	3.178
15.25	-0.082	0.399	0.316		15.25	4.101	-0.924	3.177
15.26	-0.083	0.399	0.317		15.26	4.101	-0.925	3.176
15.27	-0.083	0.4	0.317		15.27	4.101	-0.925	3.176
15.28	-0.083	0.4	0.317		15.28	4.101	-0.926	3.175
15.29	-0.083	0.401	0.317		15.29	4.101	-0.927	3.174
15.3	-0.083	0.401	0.318		15.3	4.101	-0.928	3.174
15.31	-0.083	0.401	0.318		15.31	4.101	-0.928	3.173
15.32	-0.084	0.402	0.318		15.32	4.101	-0.929	3.172
15.33	-0.084	0.402	0.318		15.33	4.101	-0.93	3.171
15.34	-0.084	0.403	0.319		15.34	4.101	-0.93	3.171
15.35	-0.084	0.403	0.319		15.35	4.101	-0.931	3.17
15.36	-0.084	0.403	0.319		15.36	4.101	-0.932	3.169
15.37	-0.084	0.404	0.319		15.37	4.101	-0.933	3.169
15.38	-0.085	0.404	0.32		15.38	4.102	-0.933	3.168
15.39	-0.085	0.405	0.32		15.39	4.102	-0.934	3.167
15.4	-0.085	0.405	0.32		15.4	4.102	-0.935	3.167
15.41	-0.085	0.406	0.32		15.41	4.102	-0.936	3.166
15.42	-0.085	0.406	0.321		15.42	4.102	-0.936	3.165
15.43	-0.085	0.406	0.321		15.43	4.102	-0.937	3.165
15.44	-0.086	0.407	0.321		15.44	4.102	-0.938	3.164
15.45	-0.086	0.407	0.321		15.45	4.102	-0.939	3.163
15.46	-0.086	0.408	0.322		15.46	4.102	-0.939	3.163
15.47	-0.086	0.408	0.322		15.47	4.102	-0.94	3.162
15.48	-0.086	0.409	0.322		15.48	4.102	-0.941	3.161
15.49	-0.086	0.409	0.322		15.49	4.102	-0.942	3.161
15.5	-0.087	0.409	0.323		15.5	4.102	-0.942	3.16
15.51	-0.087	0.41	0.323		15.51	4.102	-0.943	3.159
15.52	-0.087	0.41	0.323		15.52	4.102	-0.944	3.158
15.53	-0.087	0.411	0.323		15.53	4.103	-0.945	3.158
15.54	-0.087	0.411	0.324		15.54	4.103	-0.946	3.157
15.55	-0.087	0.412	0.324		15.55	4.103	-0.946	3.156
15.56	-0.088	0.412	0.324		15.56	4.103	-0.947	3.156
15.57	-0.088	0.412	0.325		15.57	4.103	-0.948	3.155
15.58	-0.088	0.413	0.325		15.58	4.103	-0.949	3.154
15.59	-0.088	0.413	0.325		15.59	4.103	-0.949	3.154
15.6	-0.088	0.414	0.325		15.6	4.103	-0.95	3.153
15.61	-0.089	0.414	0.326		15.61	4.103	-0.951	3.152
15.62	-0.089	0.414	0.326		15.62	4.103	-0.952	3.152
15.63	-0.089	0.415	0.326		15.63	4.103	-0.952	3.151
15.64	-0.089	0.415	0.326		15.64	4.103	-0.953	3.15
15.65	-0.089	0.416	0.327		15.65	4.103	-0.954	3.15
15.66	-0.089	0.416	0.327		15.66	4.103	-0.955	3.149
15.67	-0.09	0.417	0.327		15.67	4.104	-0.955	3.148
15.68	-0.09	0.417	0.327		15.68	4.104	-0.956	3.147
15.69	-0.09	0.417	0.328		15.69	4.104	-0.957	3.147
15.7	-0.09	0.418	0.328		15.7	4.104	-0.958	3.146
15.71	-0.09	0.418	0.328		15.71	4.104	-0.958	3.145
15.72	-0.09	0.419	0.328		15.72	4.104	-0.959	3.145
15.73	-0.091	0.419	0.329		15.73	4.104	-0.96	3.144
15.74	-0.091	0.42	0.329		15.74	4.104	-0.961	3.143
15.75	-0.091	0.42	0.329		15.75	4.104	-0.961	3.143
15.76	-0.091	0.42	0.329		15.76	4.104	-0.962	3.142
15.77	-0.091	0.421	0.33		15.77	4.104	-0.963	3.141
15.78	-0.092	0.421	0.33		15.78	4.104	-0.964	3.141
15.79	-0.092	0.422	0.33		15.79	4.104	-0.965	3.14
15.8	-0.092	0.422	0.33		15.8	4.104	-0.965	3.139
15.81	-0.092	0.423	0.331		15.81	4.105	-0.966	3.138
15.82	-0.092	0.423	0.331		15.82	4.105	-0.967	3.138
15.83	-0.092	0.424	0.331		15.83	4.105	-0.968	3.137
15.84	-0.093	0.424	0.331		15.84	4.105	-0.968	3.136
15.85	-0.093	0.424	0.332		15.85	4.105	-0.969	3.136
15.86	-0.093	0.425	0.332		15.86	4.105	-0.97	3.135
15.87	-0.093	0.425	0.332		15.87	4.105	-0.971	3.134
15.88	-0.093	0.426	0.332		15.88	4.105	-0.971	3.134
15.89	-0.094	0.426	0.333		15.89	4.105	-0.972	3.133
15.9	-0.094	0.427	0.333		15.9	4.105	-0.973	3.132
15.91	-0.094	0.427	0.333		15.91	4.105	-0.974	3.132
15.92	-0.094	0.427	0.333		15.92	4.105	-0.975	3.131
15.93	-0.094	0.428	0.334		15.93	4.106	-0.975	3.13
15.94	-0.094	0.428	0.334		15.94	4.106	-0.976	3.13
15.95	-0.095	0.429	0.334		15.95	4.106	-0.977	3.129
15.96	-0.095	0.429	0.334		15.96	4.106	-0.978	3.128
15.97	-0.095	0.43	0.335		15.97	4.106	-0.978	3.127
15.98	-0.095	0.43	0.335		15.98	4.106	-0.979	3.127
15.99	-0.095	0.431	0.335		15.99	4.106	-0.98	3.126
16	-0.096	0.431	0.335		16	4.106	-0.981	3.125
16.01	-0.096	0.431	0.336		16.01	4.106	-0.982	3.125
16.02	-0.096	0.432	0.336		16.02	4.106	-0.982	3.124
16.03	-0.096	0.432	0.336		16.03	4.106	-0.983	3.123
16.04	-0.096	0.433	0.336		16.04	4.106	-0.984	3.123
16.05	-0.096	0.433	0.337		16.05	4.107	-0.985	3.122
16.06	-0.097	0.434	0.337		16.06	4.107	-0.985	3.121
16.07	-0.097	0.434	0.337		16.07	4.107	-0.986	3.121
16.08	-0.097	0.434	0.337		16.08	4.107	-0.987	3.12
16.09	-0.097	0.435	0.338		16.09	4.107	-0.988	3.119
16.1	-0.097	0.435	0.338		16.1	4.107	-0.989	3.118
16.11	-0.098	0.436	0.338		16.11	4.107	-0.989	3.118
16.12	-0.098	0.436	0.339		16.12	4.107	-0.99	3.117
16.13	-0.098	0.437	0.339		16.13	4.107	-0.991	3.116
16.14	-0.098	0.437	0.339		16.14	4.107	-0.992	3.116
16.15	-0.098	0.438	0.339		16.15	4.107	-0.992	3.115
16.16	-0.098	0.438	0.34		16.16	4.108	-0.993	3.114
16.17	-0.099	0.438	0.34		16.17	4.108	-0.994	3.114
16.18	-0.099	0.439	0.34		16.18	4.108	-0.995	3.113
16.19	-0.099	0.439	0.34		16.19	4.108	-0.996	3.112
16.2	-0.099	0.44	0.341		16.2	4.108	-0.996	3.111
16.21	-0.099	0.44	0.341		16.21	4.108	-0.997	3.111
16.22	-0.1	0.441	0.341		16.22	4.108	-0.998	3.11
16.23	-0.1	0.441	0.341		16.23	4.108	-0.999	3.109
16.24	-0.1	0.442	0.342		16.24	4.108	-1	3.109
16.25	-0.1	0.442	0.342		16.25	4.108	-1	3.108
16.26	-0.1	0.443	0.342		16.26	4.108	-1.001	3.107
16.27	-0.101	0.443	0.342		16.27	4.109	-1.002	3.107
16.28	-0.101	0.443	0.343		16.28	4.109	-1.003	3.106
16.29	-0.101	0.444	0.343		16.29	4.109	-1.004	3.105
16.3	-0.101	0.444	0.343		16.3	4.109	-1.004	3.105
16.31	-0.101	0.445	0.343		16.31	4.109	-1.005	3.104
16.32	-0.102	0.445	0.344		16.32	4.109	-1.006	3.103
16.33	-0.102	0.446	0.344		16.33	4.109	-1.007	3.102
16.34	-0.102	0.446	0.344		16.34	4.109	-1.007	3.102
16.35	-0.102	0.447	0.344		16.35	4.109	-1.008	3.101
16.36	-0.102	0.447	0.345		16.36	4.109	-1.009	3.1
16.37	-0.102	0.447	0.345		16.37	4.11	-1.01	3.1
16.38	-0.103	0.448	0.345		16.38	4.11	-1.011	3.099
16.39	-0.103	0.448	0.346		16.39	4.11	-1.011	3.098
16.4	-0.103	0.449	0.346		16.4	4.11	-1.012	3.098
16.41	-0.103	0.449	0.346		16.41	4.11	-1.013	3.097
16.42	-0.103	0.45	0.346		16.42	4.11	-1.014	3.096
16.43	-0.104	0.45	0.347		16.43	4.11	-1.015	3.095
16.44	-0.104	0.451	0.347		16.44	4.11	-1.015	3.095
16.45	-0.104	0.451	0.347		16.45	4.11	-1.016	3.094
16.46	-0.104	0.452	0.347		16.46	4.11	-1.017	3.093
16.47	-0.104	0.452	0.348		16.47	4.111	-1.018	3.093
16.48	-0.105	0.452	0.348		16.48	4.111	-1.019	3.092
16.49	-0.105	0.453	0.348		16.49	4.111	-1.019	3.091
16.5	-0.105	0.453	0.348		16.5	4.111	-1.02	3.091
16.51	-0.105	0.454	0.349		16.51	4.111	-1.021	3.09
16.52	-0.105	0.454	0.349		16.52	4.111	-1.022	3.089
16.53	-0.106	0.455	0.349		16.53	4.111	-1.023	3.089
16.54	-0.106	0.455	0.349		16.54	4.111	-1.023	3.088
16.55	-0.106	0.456	0.35		16.55	4.111	-1.024	3.087
16.56	-0.106	0.456	0.35		16.56	4.111	-1.025	3.086
16.57	-0.106	0.457	0.35		16.57	4.112	-1.026	3.086
16.58	-0.107	0.457	0.35		16.58	4.112	-1.027	3.085
16.59	-0.107	0.458	0.351		16.59	4.112	-1.028	3.084
16.6	-0.107	0.458	0.351		16.6	4.112	-1.028	3.084
16.61	-0.107	0.458	0.351		16.61	4.112	-1.029	3.083
16.62	-0.107	0.459	0.351		16.62	4.112	-1.03	3.082
16.63	-0.108	0.459	0.352		16.63	4.112	-1.031	3.082
16.64	-0.108	0.46	0.352		16.64	4.112	-1.032	3.081
16.65	-0.108	0.46	0.352		16.65	4.112	-1.032	3.08
16.66	-0.108	0.461	0.353		16.66	4.113	-1.033	3.079
16.67	-0.108	0.461	0.353		16.67	4.113	-1.034	3.079
16.68	-0.109	0.462	0.353		16.68	4.113	-1.035	3.078
16.69	-0.109	0.462	0.353		16.69	4.113	-1.036	3.077
16.7	-0.109	0.463	0.354		16.7	4.113	-1.036	3.077
16.71	-0.109	0.463	0.354		16.71	4.113	-1.037	3.076
16.72	-0.109	0.464	0.354		16.72	4.113	-1.038	3.075
16.73	-0.11	0.464	0.354		16.73	4.113	-1.039	3.075
16.74	-0.11	0.464	0.355		16.74	4.114	-1.04	3.074
16.75	-0.11	0.465	0.355		16.75	4.114	-1.041	3.073
16.76	-0.11	0.465	0.355		16.76	4.114	-1.041	3.072
16.77	-0.11	0.466	0.355		16.77	4.114	-1.042	3.072
16.78	-0.111	0.466	0.356		16.78	4.114	-1.043	3.071
16.79	-0.111	0.467	0.356		16.79	4.114	-1.044	3.07
16.8	-0.111	0.467	0.356		16.8	4.114	-1.045	3.07
16.81	-0.111	0.468	0.356		16.81	4.114	-1.045	3.069
16.82	-0.112	0.468	0.357		16.82	4.114	-1.046	3.068
16.83	-0.112	0.469	0.357		16.83	4.115	-1.047	3.067
16.84	-0.112	0.469	0.357		16.84	4.115	-1.048	3.067
16.85	-0.112	0.47	0.358		16.85	4.115	-1.049	3.066
16.86	-0.112	0.47	0.358		16.86	4.115	-1.05	3.065
16.87	-0.113	0.471	0.358		16.87	4.115	-1.05	3.065
16.88	-0.113	0.471	0.358		16.88	4.115	-1.051	3.064
16.89	-0.113	0.472	0.359		16.89	4.115	-1.052	3.063
16.9	-0.113	0.472	0.359		16.9	4.115	-1.053	3.063
16.91	-0.113	0.472	0.359		16.91	4.116	-1.054	3.062
16.92	-0.114	0.473	0.359		16.92	4.116	-1.055	3.061
16.93	-0.114	0.473	0.36		16.93	4.116	-1.055	3.06
16.94	-0.114	0.474	0.36		16.94	4.116	-1.056	3.06
16.95	-0.114	0.474	0.36		16.95	4.116	-1.057	3.059
16.96	-0.114	0.475	0.36		16.96	4.116	-1.058	3.058
16.97	-0.115	0.475	0.361		16.97	4.116	-1.059	3.058
16.98	-0.115	0.476	0.361		16.98	4.116	-1.059	3.057
16.99	-0.115	0.476	0.361		16.99	4.117	-1.06	3.056
17	-0.115	0.477	0.362		17	4.117	-1.061	3.056
17.01	-0.115	0.477	0.362		17.01	4.117	-1.062	3.055
17.02	-0.116	0.478	0.362		17.02	4.117	-1.063	3.054
17.03	-0.116	0.478	0.362		17.03	4.117	-1.064	3.053
17.04	-0.116	0.479	0.363		17.04	4.117	-1.064	3.053
17.05	-0.116	0.479	0.363		17.05	4.117	-1.065	3.052
17.06	-0.117	0.48	0.363		17.06	4.117	-1.066	3.051
17.07	-0.117	0.48	0.363		17.07	4.118	-1.067	3.051
17.08	-0.117	0.481	0.364		17.08	4.118	-1.068	3.05
17.09	-0.117	0.481	0.364		17.09	4.118	-1.069	3.049
17.1	-0.117	0.482	0.364		17.1	4.118	-1.07	3.048
17.11	-0.118	0.482	0.364		17.11	4.118	-1.07	3.048
17.12	-0.118	0.483	0.365		17.12	4.118	-1.071	3.047
17.13	-0.118	0.483	0.365		17.13	4.118	-1.072	3.046
17.14	-0.118	0.484	0.365		17.14	4.119	-1.073	3.046
17.15	-0.119	0.484	0.365		17.15	4.119	-1.074	3.045
17.16	-0.119	0.484	0.366		17.16	4.119	-1.075	3.044
17.17	-0.119	0.485	0.366		17.17	4.119	-1.075	3.044
17.18	-0.119	0.485	0.366		17.18	4.119	-1.076	3.043
17.19	-0.119	0.486	0.367		17.19	4.119	-1.077	3.042
17.2	-0.12	0.486	0.367		17.2	4.119	-1.078	3.041
17.21	-0.12	0.487	0.367		17.21	4.119	-1.079	3.041
17.22	-0.12	0.487	0.367		17.22	4.12	-1.08	3.04
17.23	-0.12	0.488	0.368		17.23	4.12	-1.08	3.039
17.24	-0.12	0.488	0.368		17.24	4.12	-1.081	3.039
17.25	-0.121	0.489	0.368		17.25	4.12	-1.082	3.038
17.26	-0.121	0.489	0.368		17.26	4.12	-1.083	3.037
17.27	-0.121	0.49	0.369		17.27	4.12	-1.084	3.036
17.28	-0.121	0.49	0.369		17.28	4.12	-1.085	3.036
17.29	-0.122	0.491	0.369		17.29	4.121	-1.086	3.035
17.3	-0.122	0.491	0.37		17.3	4.121	-1.086	3.034
17.31	-0.122	0.492	0.37		17.31	4.121	-1.087	3.034
17.32	-0.122	0.492	0.37		17.32	4.121	-1.088	3.033
17.33	-0.122	0.493	0.37		17.33	4.121	-1.089	3.032
17.34	-0.123	0.493	0.371		17.34	4.121	-1.09	3.031
17.35	-0.123	0.494	0.371		17.35	4.121	-1.091	3.031
17.36	-0.123	0.494	0.371		17.36	4.122	-1.092	3.03
17.37	-0.123	0.495	0.371		17.37	4.122	-1.092	3.029
17.38	-0.124	0.495	0.372		17.38	4.122	-1.093	3.029
17.39	-0.124	0.496	0.372		17.39	4.122	-1.094	3.028
17.4	-0.124	0.496	0.372		17.4	4.122	-1.095	3.027
17.41	-0.124	0.497	0.372		17.41	4.122	-1.096	3.027
17.42	-0.125	0.497	0.373		17.42	4.122	-1.097	3.026
17.43	-0.125	0.498	0.373		17.43	4.123	-1.098	3.025
17.44	-0.125	0.498	0.373		17.44	4.123	-1.098	3.024
17.45	-0.125	0.499	0.374		17.45	4.123	-1.099	3.024
17.46	-0.125	0.499	0.374		17.46	4.123	-1.1	3.023
17.47	-0.126	0.5	0.374		17.47	4.123	-1.101	3.022
17.48	-0.126	0.5	0.374		17.48	4.123	-1.102	3.022
17.49	-0.126	0.501	0.375		17.49	4.124	-1.103	3.021
17.5	-0.126	0.501	0.375		17.5	4.124	-1.104	3.02
17.51	-0.127	0.502	0.375		17.51	4.124	-1.104	3.019
17.52	-0.127	0.502	0.375		17.52	4.124	-1.105	3.019
17.53	-0.127	0.503	0.376		17.53	4.124	-1.106	3.018
17.54	-0.127	0.503	0.376		17.54	4.124	-1.107	3.017
17.55	-0.127	0.504	0.376		17.55	4.124	-1.108	3.017
17.56	-0.128	0.504	0.376		17.56	4.125	-1.109	3.016
17.57	-0.128	0.505	0.377		17.57	4.125	-1.11	3.015
17.58	-0.128	0.505	0.377		17.58	4.125	-1.111	3.014
17.59	-0.128	0.506	0.377		17.59	4.125	-1.111	3.014
17.6	-0.129	0.506	0.378		17.6	4.125	-1.112	3.013
17.61	-0.129	0.507	0.378		17.61	4.125	-1.113	3.012
17.62	-0.129	0.507	0.378		17.62	4.126	-1.114	3.012
17.63	-0.129	0.508	0.378		17.63	4.126	-1.115	3.011
17.64	-0.13	0.508	0.379		17.64	4.126	-1.116	3.01
17.65	-0.13	0.509	0.379		17.65	4.126	-1.117	3.009
17.66	-0.13	0.509	0.379		17.66	4.126	-1.118	3.009
17.67	-0.13	0.51	0.379		17.67	4.126	-1.118	3.008
17.68	-0.131	0.51	0.38		17.68	4.127	-1.119	3.007
17.69	-0.131	0.511	0.38		17.69	4.127	-1.12	3.007
17.7	-0.131	0.511	0.38		17.7	4.127	-1.121	3.006
17.71	-0.131	0.512	0.381		17.71	4.127	-1.122	3.005
17.72	-0.131	0.512	0.381		17.72	4.127	-1.123	3.004
17.73	-0.132	0.513	0.381		17.73	4.127	-1.124	3.004
17.74	-0.132	0.513	0.381		17.74	4.128	-1.125	3.003
17.75	-0.132	0.514	0.382		17.75	4.128	-1.125	3.002
17.76	-0.132	0.514	0.382		17.76	4.128	-1.126	3.002
17.77	-0.133	0.515	0.382		17.77	4.128	-1.127	3.001
17.78	-0.133	0.515	0.382		17.78	4.128	-1.128	3
17.79	-0.133	0.516	0.383		17.79	4.128	-1.129	2.999
17.8	-0.133	0.516	0.383		17.8	4.129	-1.13	2.999
17.81	-0.134	0.517	0.383		17.81	4.129	-1.131	2.998
17.82	-0.134	0.517	0.384		17.82	4.129	-1.132	2.997
17.83	-0.134	0.518	0.384		17.83	4.129	-1.133	2.997
17.84	-0.134	0.518	0.384		17.84	4.129	-1.133	2.996
17.85	-0.135	0.519	0.384		17.85	4.129	-1.134	2.995
17.86	-0.135	0.519	0.385		17.86	4.13	-1.135	2.994
17.87	-0.135	0.52	0.385		17.87	4.13	-1.136	2.994
17.88	-0.135	0.521	0.385		17.88	4.13	-1.137	2.993
17.89	-0.136	0.521	0.385		17.89	4.13	-1.138	2.992
17.9	-0.136	0.522	0.386		17.9	4.13	-1.139	2.991
17.91	-0.136	0.522	0.386		17.91	4.13	-1.14	2.991
17.92	-0.136	0.523	0.386		17.92	4.131	-1.141	2.99
17.93	-0.137	0.523	0.387		17.93	4.131	-1.141	2.989
17.94	-0.137	0.524	0.387		17.94	4.131	-1.142	2.989
17.95	-0.137	0.524	0.387		17.95	4.131	-1.143	2.988
17.96	-0.137	0.525	0.387		17.96	4.131	-1.144	2.987
17.97	-0.138	0.525	0.388		17.97	4.131	-1.145	2.986
17.98	-0.138	0.526	0.388		17.98	4.132	-1.146	2.986
17.99	-0.138	0.526	0.388		17.99	4.132	-1.147	2.985
18	-0.138	0.527	0.388		18	4.132	-1.148	2.984
18.01	-0.139	0.527	0.389		18.01	4.132	-1.149	2.984
18.02	-0.139	0.528	0.389		18.02	4.132	-1.15	2.983
18.03	-0.139	0.528	0.389		18.03	4.133	-1.15	2.982
18.04	-0.139	0.529	0.39		18.04	4.133	-1.151	2.981
18.05	-0.14	0.529	0.39		18.05	4.133	-1.152	2.981
18.06	-0.14	0.53	0.39		18.06	4.133	-1.153	2.98
18.07	-0.14	0.53	0.39		18.07	4.133	-1.154	2.979
18.08	-0.14	0.531	0.391		18.08	4.133	-1.155	2.979
18.09	-0.141	0.531	0.391		18.09	4.134	-1.156	2.978
18.1	-0.141	0.532	0.391		18.1	4.134	-1.157	2.977
18.11	-0.141	0.533	0.392		18.11	4.134	-1.158	2.976
18.12	-0.141	0.533	0.392		18.12	4.134	-1.159	2.976
18.13	-0.142	0.534	0.392		18.13	4.134	-1.16	2.975
18.14	-0.142	0.534	0.392		18.14	4.135	-1.16	2.974
18.15	-0.142	0.535	0.393		18.15	4.135	-1.161	2.973
18.16	-0.142	0.535	0.393		18.16	4.135	-1.162	2.973
18.17	-0.143	0.536	0.393		18.17	4.135	-1.163	2.972
18.18	-0.143	0.536	0.393		18.18	4.135	-1.164	2.971
18.19	-0.143	0.537	0.394		18.19	4.136	-1.165	2.971
18.2	-0.143	0.537	0.394		18.2	4.136	-1.166	2.97
18.21	-0.144	0.538	0.394		18.21	4.136	-1.167	2.969
18.22	-0.144	0.538	0.395		18.22	4.136	-1.168	2.968
18.23	-0.144	0.539	0.395		18.23	4.136	-1.169	2.968
18.24	-0.144	0.539	0.395		18.24	4.137	-1.17	2.967
18.25	-0.145	0.54	0.395		18.25	4.137	-1.17	2.966
18.26	-0.145	0.541	0.396		18.26	4.137	-1.171	2.966
18.27	-0.145	0.541	0.396		18.27	4.137	-1.172	2.965
18.28	-0.145	0.542	0.396		18.28	4.137	-1.173	2.964
18.29	-0.146	0.542	0.396		18.29	4.138	-1.174	2.963
18.3	-0.146	0.543	0.397		18.3	4.138	-1.175	2.963
18.31	-0.146	0.543	0.397		18.31	4.138	-1.176	2.962
18.32	-0.146	0.544	0.397		18.32	4.138	-1.177	2.961
18.33	-0.147	0.544	0.398		18.33	4.138	-1.178	2.96
18.34	-0.147	0.545	0.398		18.34	4.139	-1.179	2.96
18.35	-0.147	0.545	0.398		18.35	4.139	-1.18	2.959
18.36	-0.147	0.546	0.398		18.36	4.139	-1.181	2.958
18.37	-0.148	0.546	0.399		18.37	4.139	-1.182	2.958
18.38	-0.148	0.547	0.399		18.38	4.139	-1.183	2.957
18.39	-0.148	0.548	0.399		18.39	4.14	-1.183	2.956
18.4	-0.149	0.548	0.4		18.4	4.14	-1.184	2.955
18.41	-0.149	0.549	0.4		18.41	4.14	-1.185	2.955
18.42	-0.149	0.549	0.4		18.42	4.14	-1.186	2.954
18.43	-0.149	0.55	0.4		18.43	4.14	-1.187	2.953
18.44	-0.15	0.55	0.401		18.44	4.141	-1.188	2.952
18.45	-0.15	0.551	0.401		18.45	4.141	-1.189	2.952
18.46	-0.15	0.551	0.401		18.46	4.141	-1.19	2.951
18.47	-0.15	0.552	0.402		18.47	4.141	-1.191	2.95
18.48	-0.151	0.552	0.402		18.48	4.141	-1.192	2.95
18.49	-0.151	0.553	0.402		18.49	4.142	-1.193	2.949
18.5	-0.151	0.554	0.402		18.5	4.142	-1.194	2.948
18.51	-0.151	0.554	0.403		18.51	4.142	-1.195	2.947
18.52	-0.152	0.555	0.403		18.52	4.142	-1.196	2.947
18.53	-0.152	0.555	0.403		18.53	4.142	-1.197	2.946
18.54	-0.152	0.556	0.403		18.54	4.143	-1.198	2.945
18.55	-0.153	0.556	0.404		18.55	4.143	-1.198	2.944
18.56	-0.153	0.557	0.404		18.56	4.143	-1.199	2.944
18.57	-0.153	0.557	0.404		18.57	4.143	-1.2	2.943
18.58	-0.153	0.558	0.405		18.58	4.144	-1.201	2.942
18.59	-0.154	0.559	0.405		18.59	4.144	-1.202	2.942
18.6	-0.154	0.559	0.405		18.6	4.144	-1.203	2.941
18.61	-0.154	0.56	0.405		18.61	4.144	-1.204	2.94
18.62	-0.154	0.56	0.406		18.62	4.144	-1.205	2.939
18.63	-0.155	0.561	0.406		18.63	4.145	-1.206	2.939
18.64	-0.155	0.561	0.406		18.64	4.145	-1.207	2.938
18.65	-0.155	0.562	0.407		18.65	4.145	-1.208	2.937
18.66	-0.156	0.562	0.407		18.66	4.145	-1.209	2.936
18.67	-0.156	0.563	0.407		18.67	4.146	-1.21	2.936
18.68	-0.156	0.564	0.407		18.68	4.146	-1.211	2.935
18.69	-0.156	0.564	0.408		18.69	4.146	-1.212	2.934
18.7	-0.157	0.565	0.408		18.7	4.146	-1.213	2.933
18.71	-0.157	0.565	0.408		18.71	4.146	-1.214	2.933
18.72	-0.157	0.566	0.409		18.72	4.147	-1.215	2.932
18.73	-0.158	0.566	0.409		18.73	4.147	-1.216	2.931
18.74	-0.158	0.567	0.409		18.74	4.147	-1.217	2.931
18.75	-0.158	0.567	0.409		18.75	4.147	-1.218	2.93
18.76	-0.158	0.568	0.41		18.76	4.148	-1.219	2.929
18.77	-0.159	0.569	0.41		18.77	4.148	-1.219	2.928
18.78	-0.159	0.569	0.41		18.78	4.148	-1.22	2.928
18.79	-0.159	0.57	0.41		18.79	4.148	-1.221	2.927
18.8	-0.159	0.57	0.411		18.8	4.149	-1.222	2.926
18.81	-0.16	0.571	0.411		18.81	4.149	-1.223	2.925
18.82	-0.16	0.571	0.411		18.82	4.149	-1.224	2.925
18.83	-0.16	0.572	0.412		18.83	4.149	-1.225	2.924
18.84	-0.161	0.573	0.412		18.84	4.149	-1.226	2.923
18.85	-0.161	0.573	0.412		18.85	4.15	-1.227	2.922
18.86	-0.161	0.574	0.412		18.86	4.15	-1.228	2.922
18.87	-0.161	0.574	0.413		18.87	4.15	-1.229	2.921
18.88	-0.162	0.575	0.413		18.88	4.15	-1.23	2.92
18.89	-0.162	0.575	0.413		18.89	4.151	-1.231	2.919
18.9	-0.162	0.576	0.414		18.9	4.151	-1.232	2.919
18.91	-0.163	0.577	0.414		18.91	4.151	-1.233	2.918
18.92	-0.163	0.577	0.414		18.92	4.151	-1.234	2.917
18.93	-0.163	0.578	0.414		18.93	4.152	-1.235	2.917
18.94	-0.163	0.578	0.415		18.94	4.152	-1.236	2.916
18.95	-0.164	0.579	0.415		18.95	4.152	-1.237	2.915
18.96	-0.164	0.579	0.415		18.96	4.152	-1.238	2.914
18.97	-0.164	0.58	0.416		18.97	4.153	-1.239	2.914
18.98	-0.165	0.581	0.416		18.98	4.153	-1.24	2.913
18.99	-0.165	0.581	0.416		18.99	4.153	-1.241	2.912
19	-0.165	0.582	0.416		19	4.153	-1.242	2.911
19.01	-0.166	0.582	0.417		19.01	4.154	-1.243	2.911
19.02	-0.166	0.583	0.417		19.02	4.154	-1.244	2.91
19.03	-0.166	0.583	0.417		19.03	4.154	-1.245	2.909
19.04	-0.166	0.584	0.418		19.04	4.154	-1.246	2.908
19.05	-0.167	0.585	0.418		19.05	4.155	-1.247	2.908
19.06	-0.167	0.585	0.418		19.06	4.155	-1.248	2.907
19.07	-0.167	0.586	0.418		19.07	4.155	-1.249	2.906
19.08	-0.168	0.586	0.419		19.08	4.155	-1.25	2.905
19.09	-0.168	0.587	0.419		19.09	4.156	-1.251	2.905
19.1	-0.168	0.587	0.419		19.1	4.156	-1.252	2.904
19.11	-0.168	0.588	0.42		19.11	4.156	-1.253	2.903
19.12	-0.169	0.589	0.42		19.12	4.156	-1.254	2.903
19.13	-0.169	0.589	0.42		19.13	4.157	-1.255	2.902
19.14	-0.169	0.59	0.42		19.14	4.157	-1.256	2.901
19.15	-0.17	0.59	0.421		19.15	4.157	-1.257	2.9
19.16	-0.17	0.591	0.421		19.16	4.157	-1.258	2.9
19.17	-0.17	0.592	0.421		19.17	4.158	-1.259	2.899
19.18	-0.171	0.592	0.422		19.18	4.158	-1.26	2.898
19.19	-0.171	0.593	0.422		19.19	4.158	-1.261	2.897
19.2	-0.171	0.593	0.422		19.2	4.158	-1.262	2.897
19.21	-0.171	0.594	0.422		19.21	4.159	-1.263	2.896
19.22	-0.172	0.595	0.423		19.22	4.159	-1.264	2.895
19.23	-0.172	0.595	0.423		19.23	4.159	-1.265	2.894
19.24	-0.172	0.596	0.423		19.24	4.159	-1.266	2.894
19.25	-0.173	0.596	0.424		19.25	4.16	-1.267	2.893
19.26	-0.173	0.597	0.424		19.26	4.16	-1.268	2.892
19.27	-0.173	0.597	0.424		19.27	4.16	-1.269	2.891
19.28	-0.174	0.598	0.424		19.28	4.161	-1.27	2.891
19.29	-0.174	0.599	0.425		19.29	4.161	-1.271	2.89
19.3	-0.174	0.599	0.425		19.3	4.161	-1.272	2.889
19.31	-0.175	0.6	0.425		19.31	4.161	-1.273	2.888
19.32	-0.175	0.6	0.426		19.32	4.162	-1.274	2.888
19.33	-0.175	0.601	0.426		19.33	4.162	-1.275	2.887
19.34	-0.175	0.602	0.426		19.34	4.162	-1.276	2.886
19.35	-0.176	0.602	0.427		19.35	4.162	-1.277	2.885
19.36	-0.176	0.603	0.427		19.36	4.163	-1.278	2.885
19.37	-0.176	0.603	0.427		19.37	4.163	-1.279	2.884
19.38	-0.177	0.604	0.427		19.38	4.163	-1.28	2.883
19.39	-0.177	0.605	0.428		19.39	4.164	-1.281	2.882
19.4	-0.177	0.605	0.428		19.4	4.164	-1.282	2.882
19.41	-0.178	0.606	0.428		19.41	4.164	-1.283	2.881
19.42	-0.178	0.606	0.429		19.42	4.164	-1.284	2.88
19.43	-0.178	0.607	0.429		19.43	4.165	-1.285	2.879
19.44	-0.179	0.608	0.429		19.44	4.165	-1.286	2.879
19.45	-0.179	0.608	0.429		19.45	4.165	-1.287	2.878
19.46	-0.179	0.609	0.43		19.46	4.165	-1.288	2.877
19.47	-0.179	0.609	0.43		19.47	4.166	-1.289	2.876
19.48	-0.18	0.61	0.43		19.48	4.166	-1.29	2.876
19.49	-0.18	0.611	0.431		19.49	4.166	-1.291	2.875
19.5	-0.18	0.611	0.431		19.5	4.167	-1.292	2.874
19.51	-0.181	0.612	0.431		19.51	4.167	-1.293	2.873
19.52	-0.181	0.613	0.431		19.52	4.167	-1.294	2.873
19.53	-0.181	0.613	0.432		19.53	4.167	-1.296	2.872
19.54	-0.182	0.614	0.432		19.54	4.168	-1.297	2.871
19.55	-0.182	0.614	0.432		19.55	4.168	-1.298	2.87
19.56	-0.182	0.615	0.433		19.56	4.168	-1.299	2.87
19.57	-0.183	0.616	0.433		19.57	4.169	-1.3	2.869
19.58	-0.183	0.616	0.433		19.58	4.169	-1.301	2.868
19.59	-0.183	0.617	0.433		19.59	4.169	-1.302	2.867
19.6	-0.184	0.617	0.434		19.6	4.169	-1.303	2.867
19.61	-0.184	0.618	0.434		19.61	4.17	-1.304	2.866
19.62	-0.184	0.619	0.434		19.62	4.17	-1.305	2.865
19.63	-0.185	0.619	0.435		19.63	4.17	-1.306	2.864
19.64	-0.185	0.62	0.435		19.64	4.171	-1.307	2.864
19.65	-0.185	0.62	0.435		19.65	4.171	-1.308	2.863
19.66	-0.186	0.621	0.436		19.66	4.171	-1.309	2.862
19.67	-0.186	0.622	0.436		19.67	4.172	-1.31	2.861
19.68	-0.186	0.622	0.436		19.68	4.172	-1.311	2.861
19.69	-0.187	0.623	0.436		19.69	4.172	-1.312	2.86
19.7	-0.187	0.624	0.437		19.7	4.172	-1.313	2.859
19.71	-0.187	0.624	0.437		19.71	4.173	-1.314	2.858
19.72	-0.188	0.625	0.437		19.72	4.173	-1.315	2.858
19.73	-0.188	0.625	0.438		19.73	4.173	-1.316	2.857
19.74	-0.188	0.626	0.438		19.74	4.174	-1.318	2.856
19.75	-0.189	0.627	0.438		19.75	4.174	-1.319	2.855
19.76	-0.189	0.627	0.438		19.76	4.174	-1.32	2.855
19.77	-0.189	0.628	0.439		19.77	4.175	-1.321	2.854
19.78	-0.19	0.629	0.439		19.78	4.175	-1.322	2.853
19.79	-0.19	0.629	0.439		19.79	4.175	-1.323	2.852
19.8	-0.19	0.63	0.44		19.8	4.176	-1.324	2.852
19.81	-0.191	0.63	0.44		19.81	4.176	-1.325	2.851
19.82	-0.191	0.631	0.44		19.82	4.176	-1.326	2.85
19.83	-0.191	0.632	0.44		19.83	4.176	-1.327	2.849
19.84	-0.192	0.632	0.441		19.84	4.177	-1.328	2.849
19.85	-0.192	0.633	0.441		19.85	4.177	-1.329	2.848
19.86	-0.192	0.634	0.441		19.86	4.177	-1.33	2.847
19.87	-0.193	0.634	0.442		19.87	4.178	-1.331	2.846
19.88	-0.193	0.635	0.442		19.88	4.178	-1.332	2.846
19.89	-0.193	0.635	0.442		19.89	4.178	-1.334	2.845
19.9	-0.194	0.636	0.443		19.9	4.179	-1.335	2.844
19.91	-0.194	0.637	0.443		19.91	4.179	-1.336	2.843
19.92	-0.194	0.637	0.443		19.92	4.179	-1.337	2.842
19.93	-0.195	0.638	0.443		19.93	4.18	-1.338	2.842
19.94	-0.195	0.639	0.444		19.94	4.18	-1.339	2.841
19.95	-0.195	0.639	0.444		19.95	4.18	-1.34	2.84
19.96	-0.196	0.64	0.444		19.96	4.181	-1.341	2.839
19.97	-0.196	0.641	0.445		19.97	4.181	-1.342	2.839
19.98	-0.196	0.641	0.445		19.98	4.181	-1.343	2.838
19.99	-0.197	0.642	0.445		19.99	4.182	-1.344	2.837
20	-0.197	0.643	0.446		20	4.182	-1.345	2.836
20.01	-0.197	0.643	0.446		20.01	4.182	-1.347	2.836
20.02	-0.198	0.644	0.446		20.02	4.183	-1.348	2.835
20.03	-0.198	0.644	0.446		20.03	4.183	-1.349	2.834
20.04	-0.198	0.645	0.447		20.04	4.183	-1.35	2.833
20.05	-0.199	0.646	0.447		20.05	4.184	-1.351	2.833
20.06	-0.199	0.646	0.447		20.06	4.184	-1.352	2.832
20.07	-0.199	0.647	0.448		20.07	4.184	-1.353	2.831
20.08	-0.2	0.648	0.448		20.08	4.185	-1.354	2.83
20.09	-0.2	0.648	0.448		20.09	4.185	-1.355	2.83
20.1	-0.2	0.649	0.448		20.1	4.185	-1.356	2.829
20.11	-0.201	0.65	0.449		20.11	4.186	-1.358	2.828
20.12	-0.201	0.65	0.449		20.12	4.186	-1.359	2.827
20.13	-0.202	0.651	0.449		20.13	4.186	-1.36	2.827
20.14	-0.202	0.652	0.45		20.14	4.187	-1.361	2.826
20.15	-0.202	0.652	0.45		20.15	4.187	-1.362	2.825
20.16	-0.203	0.653	0.45		20.16	4.187	-1.363	2.824
20.17	-0.203	0.654	0.451		20.17	4.188	-1.364	2.823
20.18	-0.203	0.654	0.451		20.18	4.188	-1.365	2.823
20.19	-0.204	0.655	0.451		20.19	4.188	-1.366	2.822
20.2	-0.204	0.655	0.451		20.2	4.189	-1.367	2.821
20.21	-0.204	0.656	0.452		20.21	4.189	-1.369	2.82
20.22	-0.205	0.657	0.452		20.22	4.189	-1.37	2.82
20.23	-0.205	0.657	0.452		20.23	4.19	-1.371	2.819
20.24	-0.205	0.658	0.453		20.24	4.19	-1.372	2.818
20.25	-0.206	0.659	0.453		20.25	4.19	-1.373	2.817
20.26	-0.206	0.659	0.453		20.26	4.191	-1.374	2.817
20.27	-0.207	0.66	0.454		20.27	4.191	-1.375	2.816
20.28	-0.207	0.661	0.454		20.28	4.191	-1.376	2.815
20.29	-0.207	0.661	0.454		20.29	4.192	-1.378	2.814
20.3	-0.208	0.662	0.454		20.3	4.192	-1.379	2.813
20.31	-0.208	0.663	0.455		20.31	4.193	-1.38	2.813
20.32	-0.208	0.663	0.455		20.32	4.193	-1.381	2.812
20.33	-0.209	0.664	0.455		20.33	4.193	-1.382	2.811
20.34	-0.209	0.665	0.456		20.34	4.194	-1.383	2.81
20.35	-0.209	0.665	0.456		20.35	4.194	-1.384	2.81
20.36	-0.21	0.666	0.456		20.36	4.194	-1.385	2.809
20.37	-0.21	0.667	0.457		20.37	4.195	-1.387	2.808
20.38	-0.211	0.667	0.457		20.38	4.195	-1.388	2.807
20.39	-0.211	0.668	0.457		20.39	4.195	-1.389	2.807
20.4	-0.211	0.669	0.457		20.4	4.196	-1.39	2.806
20.41	-0.212	0.669	0.458		20.41	4.196	-1.391	2.805
20.42	-0.212	0.67	0.458		20.42	4.196	-1.392	2.804
20.43	-0.212	0.671	0.458		20.43	4.197	-1.393	2.803
20.44	-0.213	0.671	0.459		20.44	4.197	-1.395	2.803
20.45	-0.213	0.672	0.459		20.45	4.198	-1.396	2.802
20.46	-0.214	0.673	0.459		20.46	4.198	-1.397	2.801
20.47	-0.214	0.673	0.46		20.47	4.198	-1.398	2.8
20.48	-0.214	0.674	0.46		20.48	4.199	-1.399	2.8
20.49	-0.215	0.675	0.46		20.49	4.199	-1.4	2.799
20.5	-0.215	0.676	0.46		20.5	4.199	-1.401	2.798
20.51	-0.215	0.676	0.461		20.51	4.2	-1.403	2.797
20.52	-0.216	0.677	0.461		20.52	4.2	-1.404	2.797
20.53	-0.216	0.678	0.461		20.53	4.201	-1.405	2.796
20.54	-0.217	0.678	0.462		20.54	4.201	-1.406	2.795
20.55	-0.217	0.679	0.462		20.55	4.201	-1.407	2.794
20.56	-0.217	0.68	0.462		20.56	4.202	-1.408	2.793
20.57	-0.218	0.68	0.463		20.57	4.202	-1.409	2.793
20.58	-0.218	0.681	0.463		20.58	4.202	-1.411	2.792
20.59	-0.218	0.682	0.463		20.59	4.203	-1.412	2.791
20.6	-0.219	0.682	0.463		20.6	4.203	-1.413	2.79
20.61	-0.219	0.683	0.464		20.61	4.204	-1.414	2.79
20.62	-0.22	0.684	0.464		20.62	4.204	-1.415	2.789
20.63	-0.22	0.684	0.464		20.63	4.204	-1.416	2.788
20.64	-0.22	0.685	0.465		20.64	4.205	-1.418	2.787
20.65	-0.221	0.686	0.465		20.65	4.205	-1.419	2.786
20.66	-0.221	0.686	0.465		20.66	4.206	-1.42	2.786
20.67	-0.222	0.687	0.466		20.67	4.206	-1.421	2.785
20.68	-0.222	0.688	0.466		20.68	4.206	-1.422	2.784
20.69	-0.222	0.689	0.466		20.69	4.207	-1.423	2.783
20.7	-0.223	0.689	0.467		20.7	4.207	-1.425	2.783
20.71	-0.223	0.69	0.467		20.71	4.208	-1.426	2.782
20.72	-0.223	0.691	0.467		20.72	4.208	-1.427	2.781
20.73	-0.224	0.691	0.467		20.73	4.208	-1.428	2.78
20.74	-0.224	0.692	0.468		20.74	4.209	-1.429	2.779
20.75	-0.225	0.693	0.468		20.75	4.209	-1.431	2.779
20.76	-0.225	0.693	0.468		20.76	4.21	-1.432	2.778
20.77	-0.225	0.694	0.469		20.77	4.21	-1.433	2.777
20.78	-0.226	0.695	0.469		20.78	4.21	-1.434	2.776
20.79	-0.226	0.696	0.469		20.79	4.211	-1.435	2.776
20.8	-0.227	0.696	0.47		20.8	4.211	-1.436	2.775
20.81	-0.227	0.697	0.47		20.81	4.212	-1.438	2.774
20.82	-0.227	0.698	0.47		20.82	4.212	-1.439	2.773
20.83	-0.228	0.698	0.471		20.83	4.212	-1.44	2.772
20.84	-0.228	0.699	0.471		20.84	4.213	-1.441	2.772
20.85	-0.229	0.7	0.471		20.85	4.213	-1.442	2.771
20.86	-0.229	0.7	0.471		20.86	4.214	-1.444	2.77
20.87	-0.229	0.701	0.472		20.87	4.214	-1.445	2.769
20.88	-0.23	0.702	0.472		20.88	4.214	-1.446	2.768
20.89	-0.23	0.703	0.472		20.89	4.215	-1.447	2.768
20.9	-0.231	0.703	0.473		20.9	4.215	-1.448	2.767
20.91	-0.231	0.704	0.473		20.91	4.216	-1.45	2.766
20.92	-0.231	0.705	0.473		20.92	4.216	-1.451	2.765
20.93	-0.232	0.705	0.474		20.93	4.217	-1.452	2.765
20.94	-0.232	0.706	0.474		20.94	4.217	-1.453	2.764
20.95	-0.233	0.707	0.474		20.95	4.217	-1.454	2.763
20.96	-0.233	0.708	0.474		20.96	4.218	-1.456	2.762
20.97	-0.233	0.708	0.475		20.97	4.218	-1.457	2.761
20.98	-0.234	0.709	0.475		20.98	4.219	-1.458	2.761
20.99	-0.234	0.71	0.475		20.99	4.219	-1.459	2.76
21	-0.235	0.71	0.476		21	4.22	-1.46	2.759
21.01	-0.235	0.711	0.476		21.01	4.22	-1.462	2.758
21.02	-0.236	0.712	0.476		21.02	4.22	-1.463	2.757
21.03	-0.236	0.713	0.477		21.03	4.221	-1.464	2.757
21.04	-0.236	0.713	0.477		21.04	4.221	-1.465	2.756
21.05	-0.237	0.714	0.477		21.05	4.222	-1.467	2.755
21.06	-0.237	0.715	0.478		21.06	4.222	-1.468	2.754
21.07	-0.238	0.716	0.478		21.07	4.223	-1.469	2.754
21.08	-0.238	0.716	0.478		21.08	4.223	-1.47	2.753
21.09	-0.238	0.717	0.479		21.09	4.223	-1.471	2.752
21.1	-0.239	0.718	0.479		21.1	4.224	-1.473	2.751
21.11	-0.239	0.718	0.479		21.11	4.224	-1.474	2.75
21.12	-0.24	0.719	0.479		21.12	4.225	-1.475	2.75
21.13	-0.24	0.72	0.48		21.13	4.225	-1.476	2.749
21.14	-0.241	0.721	0.48		21.14	4.226	-1.478	2.748
21.15	-0.241	0.721	0.48		21.15	4.226	-1.479	2.747
21.16	-0.241	0.722	0.481		21.16	4.226	-1.48	2.746
21.17	-0.242	0.723	0.481		21.17	4.227	-1.481	2.746
21.18	-0.242	0.724	0.481		21.18	4.227	-1.483	2.745
21.19	-0.243	0.724	0.482		21.19	4.228	-1.484	2.744
21.2	-0.243	0.725	0.482		21.2	4.228	-1.485	2.743
21.21	-0.244	0.726	0.482		21.21	4.229	-1.486	2.742
21.22	-0.244	0.727	0.483		21.22	4.229	-1.488	2.742
21.23	-0.244	0.727	0.483		21.23	4.23	-1.489	2.741
21.24	-0.245	0.728	0.483		21.24	4.23	-1.49	2.74
21.25	-0.245	0.729	0.483		21.25	4.231	-1.491	2.739
21.26	-0.246	0.729	0.484		21.26	4.231	-1.493	2.738
21.27	-0.246	0.73	0.484		21.27	4.231	-1.494	2.738
21.28	-0.247	0.731	0.484		21.28	4.232	-1.495	2.737
21.29	-0.247	0.732	0.485		21.29	4.232	-1.496	2.736
21.3	-0.247	0.732	0.485		21.3	4.233	-1.498	2.735
21.31	-0.248	0.733	0.485		21.31	4.233	-1.499	2.735
21.32	-0.248	0.734	0.486		21.32	4.234	-1.5	2.734
21.33	-0.249	0.735	0.486		21.33	4.234	-1.501	2.733
21.34	-0.249	0.735	0.486		21.34	4.235	-1.503	2.732
21.35	-0.25	0.736	0.487		21.35	4.235	-1.504	2.731
21.36	-0.25	0.737	0.487		21.36	4.236	-1.505	2.731
21.37	-0.25	0.738	0.487		21.37	4.236	-1.506	2.73
21.38	-0.251	0.738	0.488		21.38	4.237	-1.508	2.729
21.39	-0.251	0.739	0.488		21.39	4.237	-1.509	2.728
21.4	-0.252	0.74	0.488		21.4	4.238	-1.51	2.727
21.41	-0.252	0.741	0.488		21.41	4.238	-1.511	2.727
21.42	-0.253	0.741	0.489		21.42	4.238	-1.513	2.726
21.43	-0.253	0.742	0.489		21.43	4.239	-1.514	2.725
21.44	-0.254	0.743	0.489		21.44	4.239	-1.515	2.724
21.45	-0.254	0.744	0.49		21.45	4.24	-1.517	2.723
21.46	-0.254	0.745	0.49		21.46	4.24	-1.518	2.723
21.47	-0.255	0.745	0.49		21.47	4.241	-1.519	2.722
21.48	-0.255	0.746	0.491		21.48	4.241	-1.52	2.721
21.49	-0.256	0.747	0.491		21.49	4.242	-1.522	2.72
21.5	-0.256	0.748	0.491		21.5	4.242	-1.523	2.719
21.51	-0.257	0.748	0.492		21.51	4.243	-1.524	2.719
21.52	-0.257	0.749	0.492		21.52	4.243	-1.526	2.718
21.53	-0.258	0.75	0.492		21.53	4.244	-1.527	2.717
21.54	-0.258	0.751	0.493		21.54	4.244	-1.528	2.716
21.55	-0.259	0.751	0.493		21.55	4.245	-1.529	2.715
21.56	-0.259	0.752	0.493		21.56	4.245	-1.531	2.715
21.57	-0.259	0.753	0.494		21.57	4.246	-1.532	2.714
21.58	-0.26	0.754	0.494		21.58	4.246	-1.533	2.713
21.59	-0.26	0.755	0.494		21.59	4.247	-1.535	2.712
21.6	-0.261	0.755	0.494		21.6	4.247	-1.536	2.711
21.61	-0.261	0.756	0.495		21.61	4.248	-1.537	2.71
21.62	-0.262	0.757	0.495		21.62	4.248	-1.539	2.71
21.63	-0.262	0.758	0.495		21.63	4.249	-1.54	2.709
21.64	-0.263	0.758	0.496		21.64	4.249	-1.541	2.708
21.65	-0.263	0.759	0.496		21.65	4.25	-1.542	2.707
21.66	-0.264	0.76	0.496		21.66	4.25	-1.544	2.706
21.67	-0.264	0.761	0.497		21.67	4.251	-1.545	2.706
21.68	-0.265	0.762	0.497		21.68	4.251	-1.546	2.705
21.69	-0.265	0.762	0.497		21.69	4.252	-1.548	2.704
21.7	-0.265	0.763	0.498		21.7	4.252	-1.549	2.703
21.71	-0.266	0.764	0.498		21.71	4.253	-1.55	2.702
21.72	-0.266	0.765	0.498		21.72	4.253	-1.552	2.702
21.73	-0.267	0.765	0.499		21.73	4.254	-1.553	2.701
21.74	-0.267	0.766	0.499		21.74	4.254	-1.554	2.7
21.75	-0.268	0.767	0.499		21.75	4.255	-1.556	2.699
21.76	-0.268	0.768	0.5		21.76	4.255	-1.557	2.698
21.77	-0.269	0.769	0.5		21.77	4.256	-1.558	2.698
21.78	-0.269	0.769	0.5		21.78	4.256	-1.56	2.697
21.79	-0.27	0.77	0.501		21.79	4.257	-1.561	2.696
21.8	-0.27	0.771	0.501		21.8	4.257	-1.562	2.695
21.81	-0.271	0.772	0.501		21.81	4.258	-1.564	2.694
21.82	-0.271	0.773	0.501		21.82	4.258	-1.565	2.694
21.83	-0.272	0.773	0.502		21.83	4.259	-1.566	2.693
21.84	-0.272	0.774	0.502		21.84	4.26	-1.568	2.692
21.85	-0.273	0.775	0.502		21.85	4.26	-1.569	2.691
21.86	-0.273	0.776	0.503		21.86	4.261	-1.57	2.69
21.87	-0.274	0.777	0.503		21.87	4.261	-1.572	2.689
21.88	-0.274	0.777	0.503		21.88	4.262	-1.573	2.689
21.89	-0.275	0.778	0.504		21.89	4.262	-1.574	2.688
21.9	-0.275	0.779	0.504		21.9	4.263	-1.576	2.687
21.91	-0.275	0.78	0.504		21.91	4.263	-1.577	2.686
21.92	-0.276	0.781	0.505		21.92	4.264	-1.578	2.685
21.93	-0.276	0.781	0.505		21.93	4.264	-1.58	2.685
21.94	-0.277	0.782	0.505		21.94	4.265	-1.581	2.684
21.95	-0.277	0.783	0.506		21.95	4.265	-1.582	2.683
21.96	-0.278	0.784	0.506		21.96	4.266	-1.584	2.682
21.97	-0.278	0.785	0.506		21.97	4.267	-1.585	2.681
21.98	-0.279	0.785	0.507		21.98	4.267	-1.587	2.68
21.99	-0.279	0.786	0.507		21.99	4.268	-1.588	2.68
22	-0.28	0.787	0.507		22	4.268	-1.589	2.679
22.01	-0.28	0.788	0.508		22.01	4.269	-1.591	2.678
22.02	-0.281	0.789	0.508		22.02	4.269	-1.592	2.677
22.03	-0.281	0.79	0.508		22.03	4.27	-1.593	2.676
22.04	-0.282	0.79	0.509		22.04	4.27	-1.595	2.676
22.05	-0.282	0.791	0.509		22.05	4.271	-1.596	2.675
22.06	-0.283	0.792	0.509		22.06	4.271	-1.598	2.674
22.07	-0.283	0.793	0.509		22.07	4.272	-1.599	2.673
22.08	-0.284	0.794	0.51		22.08	4.273	-1.6	2.672
22.09	-0.284	0.795	0.51		22.09	4.273	-1.602	2.671
22.1	-0.285	0.795	0.51		22.1	4.274	-1.603	2.671
22.11	-0.285	0.796	0.511		22.11	4.274	-1.604	2.67
22.12	-0.286	0.797	0.511		22.12	4.275	-1.606	2.669
22.13	-0.286	0.798	0.511		22.13	4.275	-1.607	2.668
22.14	-0.287	0.799	0.512		22.14	4.276	-1.609	2.667
22.15	-0.287	0.799	0.512		22.15	4.277	-1.61	2.667
22.16	-0.288	0.8	0.512		22.16	4.277	-1.611	2.666
22.17	-0.288	0.801	0.513		22.17	4.278	-1.613	2.665
22.18	-0.289	0.802	0.513		22.18	4.278	-1.614	2.664
22.19	-0.289	0.803	0.513		22.19	4.279	-1.616	2.663
22.2	-0.29	0.804	0.514		22.2	4.279	-1.617	2.662
22.21	-0.29	0.805	0.514		22.21	4.28	-1.618	2.662
22.22	-0.291	0.805	0.514		22.22	4.281	-1.62	2.661
22.23	-0.292	0.806	0.515		22.23	4.281	-1.621	2.66
22.24	-0.292	0.807	0.515		22.24	4.282	-1.623	2.659
22.25	-0.293	0.808	0.515		22.25	4.282	-1.624	2.658
22.26	-0.293	0.809	0.516		22.26	4.283	-1.625	2.657
22.27	-0.294	0.81	0.516		22.27	4.284	-1.627	2.657
22.28	-0.294	0.81	0.516		22.28	4.284	-1.628	2.656
22.29	-0.295	0.811	0.517		22.29	4.285	-1.63	2.655
22.3	-0.295	0.812	0.517		22.3	4.285	-1.631	2.654
22.31	-0.296	0.813	0.517		22.31	4.286	-1.633	2.653
22.32	-0.296	0.814	0.518		22.32	4.286	-1.634	2.653
22.33	-0.297	0.815	0.518		22.33	4.287	-1.635	2.652
22.34	-0.297	0.816	0.518		22.34	4.288	-1.637	2.651
22.35	-0.298	0.816	0.519		22.35	4.288	-1.638	2.65
22.36	-0.298	0.817	0.519		22.36	4.289	-1.64	2.649
22.37	-0.299	0.818	0.519		22.37	4.289	-1.641	2.648
22.38	-0.299	0.819	0.52		22.38	4.29	-1.643	2.648
22.39	-0.3	0.82	0.52		22.39	4.291	-1.644	2.647
22.4	-0.3	0.821	0.52		22.4	4.291	-1.645	2.646
22.41	-0.301	0.822	0.521		22.41	4.292	-1.647	2.645
22.42	-0.302	0.822	0.521		22.42	4.292	-1.648	2.644
22.43	-0.302	0.823	0.521		22.43	4.293	-1.65	2.643
22.44	-0.303	0.824	0.522		22.44	4.294	-1.651	2.643
22.45	-0.303	0.825	0.522		22.45	4.294	-1.653	2.642
22.46	-0.304	0.826	0.522		22.46	4.295	-1.654	2.641
22.47	-0.304	0.827	0.522		22.47	4.296	-1.655	2.64
22.48	-0.305	0.828	0.523		22.48	4.296	-1.657	2.639
22.49	-0.305	0.828	0.523		22.49	4.297	-1.658	2.638
22.5	-0.306	0.829	0.523		22.5	4.297	-1.66	2.638
22.51	-0.306	0.83	0.524		22.51	4.298	-1.661	2.637
22.52	-0.307	0.831	0.524		22.52	4.299	-1.663	2.636
22.53	-0.308	0.832	0.524		22.53	4.299	-1.664	2.635
22.54	-0.308	0.833	0.525		22.54	4.3	-1.666	2.634
22.55	-0.309	0.834	0.525		22.55	4.301	-1.667	2.633
22.56	-0.309	0.835	0.525		22.56	4.301	-1.669	2.633
22.57	-0.31	0.836	0.526		22.57	4.302	-1.67	2.632
22.58	-0.31	0.836	0.526		22.58	4.302	-1.672	2.631
22.59	-0.311	0.837	0.526		22.59	4.303	-1.673	2.63
22.6	-0.311	0.838	0.527		22.6	4.304	-1.674	2.629
22.61	-0.312	0.839	0.527		22.61	4.304	-1.676	2.628
22.62	-0.312	0.84	0.527		22.62	4.305	-1.677	2.628
22.63	-0.313	0.841	0.528		22.63	4.306	-1.679	2.627
22.64	-0.314	0.842	0.528		22.64	4.306	-1.68	2.626
22.65	-0.314	0.843	0.528		22.65	4.307	-1.682	2.625
22.66	-0.315	0.844	0.529		22.66	4.308	-1.683	2.624
22.67	-0.315	0.844	0.529		22.67	4.308	-1.685	2.623
22.68	-0.316	0.845	0.529		22.68	4.309	-1.686	2.623
22.69	-0.316	0.846	0.53		22.69	4.31	-1.688	2.622
22.7	-0.317	0.847	0.53		22.7	4.31	-1.689	2.621
22.71	-0.318	0.848	0.53		22.71	4.311	-1.691	2.62
22.72	-0.318	0.849	0.531		22.72	4.311	-1.692	2.619
22.73	-0.319	0.85	0.531		22.73	4.312	-1.694	2.618
22.74	-0.319	0.851	0.531		22.74	4.313	-1.695	2.617
22.75	-0.32	0.852	0.532		22.75	4.313	-1.697	2.617
22.76	-0.32	0.853	0.532		22.76	4.314	-1.698	2.616
22.77	-0.321	0.853	0.532		22.77	4.315	-1.7	2.615
22.78	-0.322	0.854	0.533		22.78	4.315	-1.701	2.614
22.79	-0.322	0.855	0.533		22.79	4.316	-1.703	2.613
22.8	-0.323	0.856	0.533		22.8	4.317	-1.704	2.612
22.81	-0.323	0.857	0.534		22.81	4.317	-1.706	2.612
22.82	-0.324	0.858	0.534		22.82	4.318	-1.707	2.611
22.83	-0.324	0.859	0.534		22.83	4.319	-1.709	2.61
22.84	-0.325	0.86	0.535		22.84	4.319	-1.71	2.609
22.85	-0.326	0.861	0.535		22.85	4.32	-1.712	2.608
22.86	-0.326	0.862	0.535		22.86	4.321	-1.713	2.607
22.87	-0.327	0.863	0.536		22.87	4.321	-1.715	2.606
22.88	-0.327	0.863	0.536		22.88	4.322	-1.717	2.606
22.89	-0.328	0.864	0.536		22.89	4.323	-1.718	2.605
22.9	-0.329	0.865	0.537		22.9	4.324	-1.72	2.604
22.91	-0.329	0.866	0.537		22.91	4.324	-1.721	2.603
22.92	-0.33	0.867	0.537		22.92	4.325	-1.723	2.602
22.93	-0.33	0.868	0.538		22.93	4.326	-1.724	2.601
22.94	-0.331	0.869	0.538		22.94	4.326	-1.726	2.601
22.95	-0.332	0.87	0.538		22.95	4.327	-1.727	2.6
22.96	-0.332	0.871	0.539		22.96	4.328	-1.729	2.599
22.97	-0.333	0.872	0.539		22.97	4.328	-1.73	2.598
22.98	-0.333	0.873	0.539		22.98	4.329	-1.732	2.597
22.99	-0.334	0.874	0.54		22.99	4.33	-1.734	2.596
23	-0.335	0.875	0.54		23	4.33	-1.735	2.595
23.01	-0.335	0.876	0.54		23.01	4.331	-1.737	2.595
23.02	-0.336	0.877	0.541		23.02	4.332	-1.738	2.594
23.03	-0.336	0.877	0.541		23.03	4.333	-1.74	2.593
23.04	-0.337	0.878	0.541		23.04	4.333	-1.741	2.592
23.05	-0.338	0.879	0.542		23.05	4.334	-1.743	2.591
23.06	-0.338	0.88	0.542		23.06	4.335	-1.744	2.59
23.07	-0.339	0.881	0.542		23.07	4.335	-1.746	2.589
23.08	-0.339	0.882	0.543		23.08	4.336	-1.748	2.589
23.09	-0.34	0.883	0.543		23.09	4.337	-1.749	2.588
23.1	-0.341	0.884	0.543		23.1	4.338	-1.751	2.587
23.11	-0.341	0.885	0.544		23.11	4.338	-1.752	2.586
23.12	-0.342	0.886	0.544		23.12	4.339	-1.754	2.585
23.13	-0.343	0.887	0.545		23.13	4.34	-1.755	2.584
23.14	-0.343	0.888	0.545		23.14	4.34	-1.757	2.583
23.15	-0.344	0.889	0.545		23.15	4.341	-1.759	2.583
23.16	-0.344	0.89	0.546		23.16	4.342	-1.76	2.582
23.17	-0.345	0.891	0.546		23.17	4.343	-1.762	2.581
23.18	-0.346	0.892	0.546		23.18	4.343	-1.763	2.58
23.19	-0.346	0.893	0.547		23.19	4.344	-1.765	2.579
23.2	-0.347	0.894	0.547		23.2	4.345	-1.767	2.578
23.21	-0.347	0.895	0.547		23.21	4.346	-1.768	2.577
23.22	-0.348	0.896	0.548		23.22	4.346	-1.77	2.577
23.23	-0.349	0.897	0.548		23.23	4.347	-1.771	2.576
23.24	-0.349	0.898	0.548		23.24	4.348	-1.773	2.575
23.25	-0.35	0.899	0.549		23.25	4.349	-1.775	2.574
23.26	-0.351	0.9	0.549		23.26	4.349	-1.776	2.573
23.27	-0.351	0.901	0.549		23.27	4.35	-1.778	2.572
23.28	-0.352	0.902	0.55		23.28	4.351	-1.779	2.571
23.29	-0.353	0.903	0.55		23.29	4.352	-1.781	2.571
23.3	-0.353	0.904	0.55		23.3	4.352	-1.783	2.57
23.31	-0.354	0.904	0.551		23.31	4.353	-1.784	2.569
23.32	-0.355	0.905	0.551		23.32	4.354	-1.786	2.568
23.33	-0.355	0.906	0.551		23.33	4.355	-1.787	2.567
23.34	-0.356	0.907	0.552		23.34	4.355	-1.789	2.566
23.35	-0.356	0.908	0.552		23.35	4.356	-1.791	2.565
23.36	-0.357	0.909	0.552		23.36	4.357	-1.792	2.565
23.37	-0.358	0.91	0.553		23.37	4.358	-1.794	2.564
23.38	-0.358	0.911	0.553		23.38	4.358	-1.796	2.563
23.39	-0.359	0.912	0.553		23.39	4.359	-1.797	2.562
23.4	-0.36	0.913	0.554		23.4	4.36	-1.799	2.561
23.41	-0.36	0.914	0.554		23.41	4.361	-1.801	2.56
23.42	-0.361	0.915	0.554		23.42	4.362	-1.802	2.559
23.43	-0.362	0.916	0.555		23.43	4.362	-1.804	2.558
23.44	-0.362	0.917	0.555		23.44	4.363	-1.806	2.558
23.45	-0.363	0.918	0.555		23.45	4.364	-1.807	2.557
23.46	-0.364	0.919	0.556		23.46	4.365	-1.809	2.556
23.47	-0.364	0.92	0.556		23.47	4.365	-1.81	2.555
23.48	-0.365	0.921	0.556		23.48	4.366	-1.812	2.554
23.49	-0.366	0.922	0.557		23.49	4.367	-1.814	2.553
23.5	-0.366	0.923	0.557		23.5	4.368	-1.815	2.552
23.51	-0.367	0.924	0.557		23.51	4.369	-1.817	2.551
23.52	-0.368	0.926	0.558		23.52	4.369	-1.819	2.551
23.53	-0.368	0.927	0.558		23.53	4.37	-1.82	2.55
23.54	-0.369	0.928	0.558		23.54	4.371	-1.822	2.549
23.55	-0.37	0.929	0.559		23.55	4.372	-1.824	2.548
23.56	-0.37	0.93	0.559		23.56	4.373	-1.825	2.547
23.57	-0.371	0.931	0.56		23.57	4.373	-1.827	2.546
23.58	-0.372	0.932	0.56		23.58	4.374	-1.829	2.545
23.59	-0.372	0.933	0.56		23.59	4.375	-1.831	2.544
23.6	-0.373	0.934	0.561		23.6	4.376	-1.832	2.544
23.61	-0.374	0.935	0.561		23.61	4.377	-1.834	2.543
23.62	-0.375	0.936	0.561		23.62	4.377	-1.836	2.542
23.63	-0.375	0.937	0.562		23.63	4.378	-1.837	2.541
23.64	-0.376	0.938	0.562		23.64	4.379	-1.839	2.54
23.65	-0.377	0.939	0.562		23.65	4.38	-1.841	2.539
23.66	-0.377	0.94	0.563		23.66	4.381	-1.842	2.538
23.67	-0.378	0.941	0.563		23.67	4.382	-1.844	2.537
23.68	-0.379	0.942	0.563		23.68	4.382	-1.846	2.537
23.69	-0.379	0.943	0.564		23.69	4.383	-1.847	2.536
23.7	-0.38	0.944	0.564		23.7	4.384	-1.849	2.535
23.71	-0.381	0.945	0.564		23.71	4.385	-1.851	2.534
23.72	-0.381	0.946	0.565		23.72	4.386	-1.853	2.533
23.73	-0.382	0.947	0.565		23.73	4.387	-1.854	2.532
23.74	-0.383	0.948	0.565		23.74	4.387	-1.856	2.531
23.75	-0.384	0.949	0.566		23.75	4.388	-1.858	2.53
23.76	-0.384	0.95	0.566		23.76	4.389	-1.859	2.53
23.77	-0.385	0.951	0.566		23.77	4.39	-1.861	2.529
23.78	-0.386	0.953	0.567		23.78	4.391	-1.863	2.528
23.79	-0.386	0.954	0.567		23.79	4.392	-1.865	2.527
23.8	-0.387	0.955	0.568		23.8	4.392	-1.866	2.526
23.81	-0.388	0.956	0.568		23.81	4.393	-1.868	2.525
23.82	-0.389	0.957	0.568		23.82	4.394	-1.87	2.524
23.83	-0.389	0.958	0.569		23.83	4.395	-1.872	2.523
23.84	-0.39	0.959	0.569		23.84	4.396	-1.873	2.523
23.85	-0.391	0.96	0.569		23.85	4.397	-1.875	2.522
23.86	-0.391	0.961	0.57		23.86	4.398	-1.877	2.521
23.87	-0.392	0.962	0.57		23.87	4.398	-1.879	2.52
23.88	-0.393	0.963	0.57		23.88	4.399	-1.88	2.519
23.89	-0.394	0.964	0.571		23.89	4.4	-1.882	2.518
23.9	-0.394	0.965	0.571		23.9	4.401	-1.884	2.517
23.91	-0.395	0.966	0.571		23.91	4.402	-1.886	2.516
23.92	-0.396	0.968	0.572		23.92	4.403	-1.887	2.515
23.93	-0.397	0.969	0.572		23.93	4.404	-1.889	2.515
23.94	-0.397	0.97	0.572		23.94	4.405	-1.891	2.514
23.95	-0.398	0.971	0.573		23.95	4.405	-1.893	2.513
23.96	-0.399	0.972	0.573		23.96	4.406	-1.895	2.512
23.97	-0.4	0.973	0.573		23.97	4.407	-1.896	2.511
23.98	-0.4	0.974	0.574		23.98	4.408	-1.898	2.51
23.99	-0.401	0.975	0.574		23.99	4.409	-1.9	2.509
24	-0.402	0.976	0.575		24	4.41	-1.902	2.508
24.01	-0.403	0.977	0.575		24.01	4.411	-1.903	2.507
24.02	-0.403	0.979	0.575		24.02	4.412	-1.905	2.507
24.03	-0.404	0.98	0.576		24.03	4.413	-1.907	2.506
24.04	-0.405	0.981	0.576		24.04	4.414	-1.909	2.505
24.05	-0.406	0.982	0.576		24.05	4.414	-1.911	2.504
24.06	-0.406	0.983	0.577		24.06	4.415	-1.912	2.503
24.07	-0.407	0.984	0.577		24.07	4.416	-1.914	2.502
24.08	-0.408	0.985	0.577		24.08	4.417	-1.916	2.501
24.09	-0.409	0.986	0.578		24.09	4.418	-1.918	2.5
24.1	-0.409	0.987	0.578		24.1	4.419	-1.92	2.499
24.11	-0.41	0.989	0.578		24.11	4.42	-1.921	2.498
24.12	-0.411	0.99	0.579		24.12	4.421	-1.923	2.498
24.13	-0.412	0.991	0.579		24.13	4.422	-1.925	2.497
24.14	-0.412	0.992	0.579		24.14	4.423	-1.927	2.496
24.15	-0.413	0.993	0.58		24.15	4.424	-1.929	2.495
24.16	-0.414	0.994	0.58		24.16	4.425	-1.931	2.494
24.17	-0.415	0.995	0.581		24.17	4.425	-1.932	2.493
24.18	-0.416	0.996	0.581		24.18	4.426	-1.934	2.492
24.19	-0.416	0.998	0.581		24.19	4.427	-1.936	2.491
24.2	-0.417	0.999	0.582		24.2	4.428	-1.938	2.49
24.21	-0.418	1	0.582		24.21	4.429	-1.94	2.49
24.22	-0.419	1.001	0.582		24.22	4.43	-1.942	2.489
24.23	-0.42	1.002	0.583		24.23	4.431	-1.943	2.488
24.24	-0.42	1.003	0.583		24.24	4.432	-1.945	2.487
24.25	-0.421	1.004	0.583		24.25	4.433	-1.947	2.486
24.26	-0.422	1.006	0.584		24.26	4.434	-1.949	2.485
24.27	-0.423	1.007	0.584		24.27	4.435	-1.951	2.484
24.28	-0.423	1.008	0.584		24.28	4.436	-1.953	2.483
24.29	-0.424	1.009	0.585		24.29	4.437	-1.955	2.482
24.3	-0.425	1.01	0.585		24.3	4.438	-1.956	2.481
24.31	-0.426	1.011	0.586		24.31	4.439	-1.958	2.48
24.32	-0.427	1.013	0.586		24.32	4.44	-1.96	2.48
24.33	-0.428	1.014	0.586		24.33	4.441	-1.962	2.479
24.34	-0.428	1.015	0.587		24.34	4.442	-1.964	2.478
24.35	-0.429	1.016	0.587		24.35	4.443	-1.966	2.477
24.36	-0.43	1.017	0.587		24.36	4.444	-1.968	2.476
24.37	-0.431	1.018	0.588		24.37	4.445	-1.97	2.475
24.38	-0.432	1.02	0.588		24.38	4.446	-1.971	2.474
24.39	-0.432	1.021	0.588		24.39	4.447	-1.973	2.473
24.4	-0.433	1.022	0.589		24.4	4.448	-1.975	2.472
24.41	-0.434	1.023	0.589		24.41	4.449	-1.977	2.471
24.42	-0.435	1.024	0.589		24.42	4.45	-1.979	2.471
24.43	-0.436	1.026	0.59		24.43	4.451	-1.981	2.47
24.44	-0.437	1.027	0.59		24.44	4.452	-1.983	2.469
24.45	-0.437	1.028	0.591		24.45	4.453	-1.985	2.468
24.46	-0.438	1.029	0.591		24.46	4.454	-1.987	2.467
24.47	-0.439	1.03	0.591		24.47	4.455	-1.989	2.466
24.48	-0.44	1.032	0.592		24.48	4.456	-1.99	2.465
24.49	-0.441	1.033	0.592		24.49	4.457	-1.992	2.464
24.5	-0.442	1.034	0.592		24.5	4.458	-1.994	2.463
24.51	-0.442	1.035	0.593		24.51	4.459	-1.996	2.462
24.52	-0.443	1.036	0.593		24.52	4.46	-1.998	2.461
24.53	-0.444	1.038	0.593		24.53	4.461	-2	2.461
24.54	-0.445	1.039	0.594		24.54	4.462	-2.002	2.46
24.55	-0.446	1.04	0.594		24.55	4.463	-2.004	2.459
24.56	-0.447	1.041	0.595		24.56	4.464	-2.006	2.458
24.57	-0.448	1.042	0.595		24.57	4.465	-2.008	2.457
24.58	-0.448	1.044	0.595		24.58	4.466	-2.01	2.456
24.59	-0.449	1.045	0.596		24.59	4.467	-2.012	2.455
24.6	-0.45	1.046	0.596		24.6	4.468	-2.014	2.454
24.61	-0.451	1.047	0.596		24.61	4.469	-2.016	2.453
24.62	-0.452	1.049	0.597		24.62	4.47	-2.018	2.452
24.63	-0.453	1.05	0.597		24.63	4.471	-2.02	2.451
24.64	-0.454	1.051	0.597		24.64	4.472	-2.022	2.45
24.65	-0.454	1.052	0.598		24.65	4.473	-2.024	2.45
24.66	-0.455	1.053	0.598		24.66	4.474	-2.026	2.449
24.67	-0.456	1.055	0.599		24.67	4.475	-2.027	2.448
24.68	-0.457	1.056	0.599		24.68	4.476	-2.029	2.447
24.69	-0.458	1.057	0.599		24.69	4.477	-2.031	2.446
24.7	-0.459	1.058	0.6		24.7	4.478	-2.033	2.445
24.71	-0.46	1.06	0.6		24.71	4.479	-2.035	2.444
24.72	-0.461	1.061	0.6		24.72	4.481	-2.037	2.443
24.73	-0.462	1.062	0.601		24.73	4.482	-2.039	2.442
24.74	-0.462	1.063	0.601		24.74	4.483	-2.041	2.441
24.75	-0.463	1.065	0.601		24.75	4.484	-2.043	2.44
24.76	-0.464	1.066	0.602		24.76	4.485	-2.045	2.439
24.77	-0.465	1.067	0.602		24.77	4.486	-2.047	2.438
24.78	-0.466	1.069	0.603		24.78	4.487	-2.049	2.438
24.79	-0.467	1.07	0.603		24.79	4.488	-2.051	2.437
24.8	-0.468	1.071	0.603		24.8	4.489	-2.053	2.436
24.81	-0.469	1.072	0.604		24.81	4.49	-2.055	2.435
24.82	-0.47	1.074	0.604		24.82	4.491	-2.057	2.434
24.83	-0.471	1.075	0.604		24.83	4.492	-2.06	2.433
24.84	-0.471	1.076	0.605		24.84	4.494	-2.062	2.432
24.85	-0.472	1.077	0.605		24.85	4.495	-2.064	2.431
24.86	-0.473	1.079	0.605		24.86	4.496	-2.066	2.43
24.87	-0.474	1.08	0.606		24.87	4.497	-2.068	2.429
24.88	-0.475	1.081	0.606		24.88	4.498	-2.07	2.428
24.89	-0.476	1.083	0.607		24.89	4.499	-2.072	2.427
24.9	-0.477	1.084	0.607		24.9	4.5	-2.074	2.426
24.91	-0.478	1.085	0.607		24.91	4.501	-2.076	2.426
24.92	-0.479	1.087	0.608		24.92	4.502	-2.078	2.425
24.93	-0.48	1.088	0.608		24.93	4.504	-2.08	2.424
24.94	-0.481	1.089	0.608		24.94	4.505	-2.082	2.423
24.95	-0.482	1.09	0.609		24.95	4.506	-2.084	2.422
24.96	-0.483	1.092	0.609		24.96	4.507	-2.086	2.421
24.97	-0.484	1.093	0.609		24.97	4.508	-2.088	2.42
24.98	-0.485	1.094	0.61		24.98	4.509	-2.09	2.419
24.99	-0.486	1.096	0.61		24.99	4.51	-2.092	2.418
25	-0.486	1.097	0.611		25	4.512	-2.094	2.417
25.01	-0.487	1.098	0.611		25.01	4.513	-2.097	2.416
25.02	-0.488	1.1	0.611		25.02	4.514	-2.099	2.415
25.03	-0.489	1.101	0.612		25.03	4.515	-2.101	2.414
25.04	-0.49	1.102	0.612		25.04	4.516	-2.103	2.413
25.05	-0.491	1.104	0.612		25.05	4.517	-2.105	2.412
25.06	-0.492	1.105	0.613		25.06	4.519	-2.107	2.412
25.07	-0.493	1.106	0.613		25.07	4.52	-2.109	2.411
25.08	-0.494	1.108	0.614		25.08	4.521	-2.111	2.41
25.09	-0.495	1.109	0.614		25.09	4.522	-2.113	2.409
25.1	-0.496	1.11	0.614		25.1	4.523	-2.115	2.408
25.11	-0.497	1.112	0.615		25.11	4.524	-2.118	2.407
25.12	-0.498	1.113	0.615		25.12	4.526	-2.12	2.406
25.13	-0.499	1.115	0.615		25.13	4.527	-2.122	2.405
25.14	-0.5	1.116	0.616		25.14	4.528	-2.124	2.404
25.15	-0.501	1.117	0.616		25.15	4.529	-2.126	2.403
25.16	-0.502	1.119	0.617		25.16	4.53	-2.128	2.402
25.17	-0.503	1.12	0.617		25.17	4.532	-2.13	2.401
25.18	-0.504	1.121	0.617		25.18	4.533	-2.133	2.4
25.19	-0.505	1.123	0.618		25.19	4.534	-2.135	2.399
25.2	-0.506	1.124	0.618		25.2	4.535	-2.137	2.398
25.21	-0.507	1.126	0.618		25.21	4.536	-2.139	2.397
25.22	-0.508	1.127	0.619		25.22	4.538	-2.141	2.396
25.23	-0.509	1.128	0.619		25.23	4.539	-2.143	2.396
25.24	-0.51	1.13	0.62		25.24	4.54	-2.145	2.395
25.25	-0.511	1.131	0.62		25.25	4.541	-2.148	2.394
25.26	-0.512	1.132	0.62		25.26	4.542	-2.15	2.393
25.27	-0.513	1.134	0.621		25.27	4.544	-2.152	2.392
25.28	-0.514	1.135	0.621		25.28	4.545	-2.154	2.391
25.29	-0.515	1.137	0.621		25.29	4.546	-2.156	2.39
25.3	-0.516	1.138	0.622		25.3	4.547	-2.159	2.389
25.31	-0.517	1.139	0.622		25.31	4.549	-2.161	2.388
25.32	-0.518	1.141	0.623		25.32	4.55	-2.163	2.387
25.33	-0.519	1.142	0.623		25.33	4.551	-2.165	2.386
25.34	-0.52	1.144	0.623		25.34	4.552	-2.167	2.385
25.35	-0.522	1.145	0.624		25.35	4.554	-2.17	2.384
25.36	-0.523	1.147	0.624		25.36	4.555	-2.172	2.383
25.37	-0.524	1.148	0.624		25.37	4.556	-2.174	2.382
25.38	-0.525	1.149	0.625		25.38	4.558	-2.176	2.381
25.39	-0.526	1.151	0.625		25.39	4.559	-2.178	2.38
25.4	-0.527	1.152	0.626		25.4	4.56	-2.181	2.379
25.41	-0.528	1.154	0.626		25.41	4.561	-2.183	2.378
25.42	-0.529	1.155	0.626		25.42	4.563	-2.185	2.378
25.43	-0.53	1.157	0.627		25.43	4.564	-2.187	2.377
25.44	-0.531	1.158	0.627		25.44	4.565	-2.19	2.376
25.45	-0.532	1.16	0.627		25.45	4.566	-2.192	2.375
25.46	-0.533	1.161	0.628		25.46	4.568	-2.194	2.374
25.47	-0.534	1.163	0.628		25.47	4.569	-2.196	2.373
25.48	-0.535	1.164	0.629		25.48	4.57	-2.199	2.372
25.49	-0.537	1.165	0.629		25.49	4.572	-2.201	2.371
25.5	-0.538	1.167	0.629		25.5	4.573	-2.203	2.37
25.51	-0.539	1.168	0.63		25.51	4.574	-2.205	2.369
25.52	-0.54	1.17	0.63		25.52	4.576	-2.208	2.368
25.53	-0.541	1.171	0.63		25.53	4.577	-2.21	2.367
25.54	-0.542	1.173	0.631		25.54	4.578	-2.212	2.366
25.55	-0.543	1.174	0.631		25.55	4.58	-2.214	2.365
25.56	-0.544	1.176	0.632		25.56	4.581	-2.217	2.364
25.57	-0.545	1.177	0.632		25.57	4.582	-2.219	2.363
25.58	-0.546	1.179	0.632		25.58	4.584	-2.221	2.362
25.59	-0.548	1.18	0.633		25.59	4.585	-2.224	2.361
25.6	-0.549	1.182	0.633		25.6	4.586	-2.226	2.36
25.61	-0.55	1.183	0.633		25.61	4.588	-2.228	2.359
25.62	-0.551	1.185	0.634		25.62	4.589	-2.231	2.358
25.63	-0.552	1.186	0.634		25.63	4.59	-2.233	2.357
25.64	-0.553	1.188	0.635		25.64	4.592	-2.235	2.357
25.65	-0.554	1.189	0.635		25.65	4.593	-2.238	2.356
25.66	-0.556	1.191	0.635		25.66	4.594	-2.24	2.355
25.67	-0.557	1.192	0.636		25.67	4.596	-2.242	2.354
25.68	-0.558	1.194	0.636		25.68	4.597	-2.245	2.353
25.69	-0.559	1.196	0.637		25.69	4.599	-2.247	2.352
25.7	-0.56	1.197	0.637		25.7	4.6	-2.249	2.351
25.71	-0.561	1.199	0.637		25.71	4.601	-2.252	2.35
25.72	-0.562	1.2	0.638		25.72	4.603	-2.254	2.349
25.73	-0.564	1.202	0.638		25.73	4.604	-2.256	2.348
25.74	-0.565	1.203	0.638		25.74	4.606	-2.259	2.347
25.75	-0.566	1.205	0.639		25.75	4.607	-2.261	2.346
25.76	-0.567	1.206	0.639		25.76	4.608	-2.263	2.345
25.77	-0.568	1.208	0.64		25.77	4.61	-2.266	2.344
25.78	-0.569	1.209	0.64		25.78	4.611	-2.268	2.343
25.79	-0.571	1.211	0.64		25.79	4.613	-2.271	2.342
25.8	-0.572	1.213	0.641		25.8	4.614	-2.273	2.341
25.81	-0.573	1.214	0.641		25.81	4.615	-2.275	2.34
25.82	-0.574	1.216	0.642		25.82	4.617	-2.278	2.339
25.83	-0.575	1.217	0.642		25.83	4.618	-2.28	2.338
25.84	-0.577	1.219	0.642		25.84	4.62	-2.283	2.337
25.85	-0.578	1.221	0.643		25.85	4.621	-2.285	2.336
25.86	-0.579	1.222	0.643		25.86	4.623	-2.287	2.335
25.87	-0.58	1.224	0.643		25.87	4.624	-2.29	2.334
25.88	-0.582	1.225	0.644		25.88	4.626	-2.292	2.333
25.89	-0.583	1.227	0.644		25.89	4.627	-2.295	2.332
25.9	-0.584	1.229	0.645		25.9	4.628	-2.297	2.331
25.91	-0.585	1.23	0.645		25.91	4.63	-2.3	2.33
25.92	-0.586	1.232	0.645		25.92	4.631	-2.302	2.329
25.93	-0.588	1.233	0.646		25.93	4.633	-2.304	2.328
25.94	-0.589	1.235	0.646		25.94	4.634	-2.307	2.327
25.95	-0.59	1.237	0.647		25.95	4.636	-2.309	2.326
25.96	-0.591	1.238	0.647		25.96	4.637	-2.312	2.326
25.97	-0.593	1.24	0.647		25.97	4.639	-2.314	2.325
25.98	-0.594	1.242	0.648		25.98	4.64	-2.317	2.324
25.99	-0.595	1.243	0.648		25.99	4.642	-2.319	2.323
26	-0.596	1.245	0.648		26	4.643	-2.322	2.322
26.01	-0.598	1.247	0.649		26.01	4.645	-2.324	2.321
26.02	-0.599	1.248	0.649		26.02	4.646	-2.327	2.32
26.03	-0.6	1.25	0.65		26.03	4.648	-2.329	2.319
26.04	-0.602	1.252	0.65		26.04	4.649	-2.332	2.318
26.05	-0.603	1.253	0.65		26.05	4.651	-2.334	2.317
26.06	-0.604	1.255	0.651		26.06	4.652	-2.337	2.316
26.07	-0.605	1.257	0.651		26.07	4.654	-2.339	2.315
26.08	-0.607	1.258	0.652		26.08	4.655	-2.342	2.314
26.09	-0.608	1.26	0.652		26.09	4.657	-2.344	2.313
26.1	-0.609	1.262	0.652		26.1	4.659	-2.347	2.312
26.11	-0.611	1.263	0.653		26.11	4.66	-2.349	2.311
26.12	-0.612	1.265	0.653		26.12	4.662	-2.352	2.31
26.13	-0.613	1.267	0.654		26.13	4.663	-2.354	2.309
26.14	-0.615	1.269	0.654		26.14	4.665	-2.357	2.308
26.15	-0.616	1.27	0.654		26.15	4.666	-2.359	2.307
26.16	-0.617	1.272	0.655		26.16	4.668	-2.362	2.306
26.17	-0.619	1.274	0.655		26.17	4.669	-2.365	2.305
26.18	-0.62	1.275	0.655		26.18	4.671	-2.367	2.304
26.19	-0.621	1.277	0.656		26.19	4.673	-2.37	2.303
26.2	-0.623	1.279	0.656		26.2	4.674	-2.372	2.302
26.21	-0.624	1.281	0.657		26.21	4.676	-2.375	2.301
26.22	-0.625	1.282	0.657		26.22	4.677	-2.377	2.3
26.23	-0.627	1.284	0.657		26.23	4.679	-2.38	2.299
26.24	-0.628	1.286	0.658		26.24	4.681	-2.383	2.298
26.25	-0.629	1.288	0.658		26.25	4.682	-2.385	2.297
26.26	-0.631	1.289	0.659		26.26	4.684	-2.388	2.296
26.27	-0.632	1.291	0.659		26.27	4.686	-2.39	2.295
26.28	-0.634	1.293	0.659		26.28	4.687	-2.393	2.294
26.29	-0.635	1.295	0.66		26.29	4.689	-2.396	2.293
26.3	-0.636	1.296	0.66		26.3	4.69	-2.398	2.292
26.31	-0.638	1.298	0.661		26.31	4.692	-2.401	2.291
26.32	-0.639	1.3	0.661		26.32	4.694	-2.404	2.29
26.33	-0.64	1.302	0.661		26.33	4.695	-2.406	2.289
26.34	-0.642	1.304	0.662		26.34	4.697	-2.409	2.288
26.35	-0.643	1.305	0.662		26.35	4.699	-2.412	2.287
26.36	-0.645	1.307	0.663		26.36	4.7	-2.414	2.286
26.37	-0.646	1.309	0.663		26.37	4.702	-2.417	2.285
26.38	-0.648	1.311	0.663		26.38	4.704	-2.42	2.284
26.39	-0.649	1.313	0.664		26.39	4.705	-2.422	2.283
26.4	-0.65	1.315	0.664		26.4	4.707	-2.425	2.282
26.41	-0.652	1.316	0.665		26.41	4.709	-2.428	2.281
26.42	-0.653	1.318	0.665		26.42	4.711	-2.43	2.28
26.43	-0.655	1.32	0.665		26.43	4.712	-2.433	2.279
26.44	-0.656	1.322	0.666		26.44	4.714	-2.436	2.278
26.45	-0.658	1.324	0.666		26.45	4.716	-2.438	2.277
26.46	-0.659	1.326	0.666		26.46	4.717	-2.441	2.276
26.47	-0.661	1.328	0.667		26.47	4.719	-2.444	2.275
26.48	-0.662	1.329	0.667		26.48	4.721	-2.447	2.274
26.49	-0.664	1.331	0.668		26.49	4.723	-2.449	2.273
26.5	-0.665	1.333	0.668		26.5	4.724	-2.452	2.272
26.51	-0.667	1.335	0.668		26.51	4.726	-2.455	2.271
26.52	-0.668	1.337	0.669		26.52	4.728	-2.458	2.27
26.53	-0.67	1.339	0.669		26.53	4.73	-2.46	2.269
26.54	-0.671	1.341	0.67		26.54	4.731	-2.463	2.268
26.55	-0.673	1.343	0.67		26.55	4.733	-2.466	2.267
26.56	-0.674	1.345	0.67		26.56	4.735	-2.469	2.266
26.57	-0.676	1.346	0.671		26.57	4.737	-2.471	2.265
26.58	-0.677	1.348	0.671		26.58	4.738	-2.474	2.264
26.59	-0.679	1.35	0.672		26.59	4.74	-2.477	2.263
26.6	-0.68	1.352	0.672		26.6	4.742	-2.48	2.262
26.61	-0.682	1.354	0.672		26.61	4.744	-2.483	2.261
26.62	-0.683	1.356	0.673		26.62	4.746	-2.485	2.26
26.63	-0.685	1.358	0.673		26.63	4.747	-2.488	2.259
26.64	-0.686	1.36	0.674		26.64	4.749	-2.491	2.258
26.65	-0.688	1.362	0.674		26.65	4.751	-2.494	2.257
26.66	-0.69	1.364	0.674		26.66	4.753	-2.497	2.256
26.67	-0.691	1.366	0.675		26.67	4.755	-2.5	2.255
26.68	-0.693	1.368	0.675		26.68	4.757	-2.502	2.254
26.69	-0.694	1.37	0.676		26.69	4.758	-2.505	2.253
26.7	-0.696	1.372	0.676		26.7	4.76	-2.508	2.252
26.71	-0.697	1.374	0.676		26.71	4.762	-2.511	2.251
26.72	-0.699	1.376	0.677		26.72	4.764	-2.514	2.25
26.73	-0.701	1.378	0.677		26.73	4.766	-2.517	2.249
26.74	-0.702	1.38	0.678		26.74	4.768	-2.52	2.248
26.75	-0.704	1.382	0.678		26.75	4.77	-2.523	2.247
26.76	-0.705	1.384	0.678		26.76	4.771	-2.525	2.246
26.77	-0.707	1.386	0.679		26.77	4.773	-2.528	2.245
26.78	-0.709	1.388	0.679		26.78	4.775	-2.531	2.244
26.79	-0.71	1.39	0.68		26.79	4.777	-2.534	2.243
26.8	-0.712	1.392	0.68		26.8	4.779	-2.537	2.242
26.81	-0.714	1.394	0.68		26.81	4.781	-2.54	2.241
26.82	-0.715	1.396	0.681		26.82	4.783	-2.543	2.24
26.83	-0.717	1.398	0.681		26.83	4.785	-2.546	2.239
26.84	-0.719	1.4	0.682		26.84	4.787	-2.549	2.238
26.85	-0.72	1.402	0.682		26.85	4.789	-2.552	2.237
26.86	-0.722	1.405	0.682		26.86	4.791	-2.555	2.236
26.87	-0.724	1.407	0.683		26.87	4.793	-2.558	2.235
26.88	-0.725	1.409	0.683		26.88	4.795	-2.561	2.234
26.89	-0.727	1.411	0.684		26.89	4.797	-2.564	2.233
26.9	-0.729	1.413	0.684		26.9	4.799	-2.567	2.232
26.91	-0.731	1.415	0.685		26.91	4.801	-2.57	2.231
26.92	-0.732	1.417	0.685		26.92	4.803	-2.573	2.23
26.93	-0.734	1.419	0.685		26.93	4.805	-2.576	2.229
26.94	-0.736	1.421	0.686		26.94	4.807	-2.579	2.228
26.95	-0.737	1.424	0.686		26.95	4.809	-2.582	2.227
26.96	-0.739	1.426	0.687		26.96	4.811	-2.585	2.226
26.97	-0.741	1.428	0.687		26.97	4.813	-2.588	2.225
26.98	-0.743	1.43	0.687		26.98	4.815	-2.591	2.224
26.99	-0.744	1.432	0.688		26.99	4.817	-2.594	2.223
27	-0.746	1.434	0.688		27	4.819	-2.597	2.222
27.01	-0.748	1.437	0.689		27.01	4.821	-2.6	2.221
27.02	-0.75	1.439	0.689		27.02	4.823	-2.603	2.22
27.03	-0.752	1.441	0.689		27.03	4.825	-2.606	2.219
27.04	-0.753	1.443	0.69		27.04	4.827	-2.609	2.218
27.05	-0.755	1.445	0.69		27.05	4.829	-2.612	2.217
27.06	-0.757	1.448	0.691		27.06	4.831	-2.616	2.216
27.07	-0.759	1.45	0.691		27.07	4.833	-2.619	2.215
27.08	-0.761	1.452	0.691		27.08	4.835	-2.622	2.214
27.09	-0.762	1.454	0.692		27.09	4.837	-2.625	2.213
27.1	-0.764	1.457	0.692		27.1	4.84	-2.628	2.211
27.11	-0.766	1.459	0.693		27.11	4.842	-2.631	2.21
27.12	-0.768	1.461	0.693		27.12	4.844	-2.634	2.209
27.13	-0.77	1.463	0.693		27.13	4.846	-2.637	2.208
27.14	-0.772	1.466	0.694		27.14	4.848	-2.641	2.207
27.15	-0.774	1.468	0.694		27.15	4.85	-2.644	2.206
27.16	-0.775	1.47	0.695		27.16	4.852	-2.647	2.205
27.17	-0.777	1.472	0.695		27.17	4.855	-2.65	2.204
27.18	-0.779	1.475	0.696		27.18	4.857	-2.653	2.203
27.19	-0.781	1.477	0.696		27.19	4.859	-2.657	2.202
27.2	-0.783	1.479	0.696		27.2	4.861	-2.66	2.201
27.21	-0.785	1.482	0.697		27.21	4.863	-2.663	2.2
27.22	-0.787	1.484	0.697		27.22	4.865	-2.666	2.199
27.23	-0.789	1.486	0.698		27.23	4.868	-2.669	2.198
27.24	-0.791	1.489	0.698		27.24	4.87	-2.673	2.197
27.25	-0.793	1.491	0.698		27.25	4.872	-2.676	2.196
27.26	-0.795	1.493	0.699		27.26	4.874	-2.679	2.195
27.27	-0.797	1.496	0.699		27.27	4.877	-2.683	2.194
27.28	-0.799	1.498	0.7		27.28	4.879	-2.686	2.193
27.29	-0.801	1.501	0.7		27.29	4.881	-2.689	2.192
27.3	-0.803	1.503	0.7		27.3	4.883	-2.692	2.191
27.31	-0.805	1.505	0.701		27.31	4.886	-2.696	2.19
27.32	-0.807	1.508	0.701		27.32	4.888	-2.699	2.189
27.33	-0.809	1.51	0.702		27.33	4.89	-2.702	2.188
27.34	-0.811	1.513	0.702		27.34	4.892	-2.706	2.187
27.35	-0.813	1.515	0.702		27.35	4.895	-2.709	2.186
27.36	-0.815	1.518	0.703		27.36	4.897	-2.712	2.185
27.37	-0.817	1.52	0.703		27.37	4.899	-2.716	2.184
27.38	-0.819	1.522	0.704		27.38	4.902	-2.719	2.183
27.39	-0.821	1.525	0.704		27.39	4.904	-2.722	2.182
27.4	-0.823	1.527	0.705		27.4	4.906	-2.726	2.181
27.41	-0.825	1.53	0.705		27.41	4.909	-2.729	2.18
27.42	-0.827	1.532	0.705		27.42	4.911	-2.733	2.179
27.43	-0.829	1.535	0.706		27.43	4.914	-2.736	2.177
27.44	-0.831	1.537	0.706		27.44	4.916	-2.739	2.176
27.45	-0.833	1.54	0.707		27.45	4.918	-2.743	2.175
27.46	-0.835	1.542	0.707		27.46	4.921	-2.746	2.174
27.47	-0.838	1.545	0.707		27.47	4.923	-2.75	2.173
27.48	-0.84	1.548	0.708		27.48	4.926	-2.753	2.172
27.49	-0.842	1.55	0.708		27.49	4.928	-2.757	2.171
27.5	-0.844	1.553	0.709		27.5	4.93	-2.76	2.17
27.51	-0.846	1.555	0.709		27.51	4.933	-2.764	2.169
27.52	-0.848	1.558	0.71		27.52	4.935	-2.767	2.168
27.53	-0.851	1.56	0.71		27.53	4.938	-2.771	2.167
27.54	-0.853	1.563	0.71		27.54	4.94	-2.774	2.166
27.55	-0.855	1.566	0.711		27.55	4.943	-2.778	2.165
27.56	-0.857	1.568	0.711		27.56	4.945	-2.781	2.164
27.57	-0.859	1.571	0.712		27.57	4.948	-2.785	2.163
27.58	-0.862	1.574	0.712		27.58	4.95	-2.788	2.162
27.59	-0.864	1.576	0.712		27.59	4.953	-2.792	2.161
27.6	-0.866	1.579	0.713		27.6	4.955	-2.795	2.16
27.61	-0.868	1.582	0.713		27.61	4.958	-2.799	2.159
27.62	-0.871	1.584	0.714		27.62	4.96	-2.803	2.158
27.63	-0.873	1.587	0.714		27.63	4.963	-2.806	2.157
27.64	-0.875	1.59	0.714		27.64	4.966	-2.81	2.156
27.65	-0.877	1.592	0.715		27.65	4.968	-2.814	2.155
27.66	-0.88	1.595	0.715		27.66	4.971	-2.817	2.154
27.67	-0.882	1.598	0.716		27.67	4.973	-2.821	2.153
27.68	-0.884	1.601	0.716		27.68	4.976	-2.824	2.151
27.69	-0.887	1.603	0.717		27.69	4.979	-2.828	2.15
27.7	-0.889	1.606	0.717		27.7	4.981	-2.832	2.149
27.71	-0.891	1.609	0.717		27.71	4.984	-2.836	2.148
27.72	-0.894	1.612	0.718		27.72	4.986	-2.839	2.147
27.73	-0.896	1.614	0.718		27.73	4.989	-2.843	2.146
27.74	-0.899	1.617	0.719		27.74	4.992	-2.847	2.145
27.75	-0.901	1.62	0.719		27.75	4.995	-2.85	2.144
27.76	-0.903	1.623	0.719		27.76	4.997	-2.854	2.143
27.77	-0.906	1.626	0.72		27.77	5	-2.858	2.142
27.78	-0.908	1.629	0.72		27.78	5.003	-2.862	2.141
27.79	-0.911	1.631	0.721		27.79	5.005	-2.865	2.14
27.8	-0.913	1.634	0.721		27.8	5.008	-2.869	2.139
27.81	-0.916	1.637	0.722		27.81	5.011	-2.873	2.138
27.82	-0.918	1.64	0.722		27.82	5.014	-2.877	2.137
27.83	-0.921	1.643	0.722		27.83	5.016	-2.881	2.136
27.84	-0.923	1.646	0.723		27.84	5.019	-2.884	2.135
27.85	-0.926	1.649	0.723		27.85	5.022	-2.888	2.134
27.86	-0.928	1.652	0.724		27.86	5.025	-2.892	2.133
27.87	-0.931	1.655	0.724		27.87	5.028	-2.896	2.132
27.88	-0.933	1.658	0.724		27.88	5.03	-2.9	2.131
27.89	-0.936	1.661	0.725		27.89	5.033	-2.904	2.129
27.9	-0.938	1.664	0.725		27.9	5.036	-2.908	2.128
27.91	-0.941	1.667	0.726		27.91	5.039	-2.912	2.127
27.92	-0.944	1.67	0.726		27.92	5.042	-2.916	2.126
27.93	-0.946	1.673	0.727		27.93	5.045	-2.92	2.125
27.94	-0.949	1.676	0.727		27.94	5.048	-2.924	2.124
27.95	-0.952	1.679	0.727		27.95	5.051	-2.927	2.123
27.96	-0.954	1.682	0.728		27.96	5.054	-2.931	2.122
27.97	-0.957	1.685	0.728		27.97	5.057	-2.935	2.121
27.98	-0.959	1.688	0.729		27.98	5.06	-2.939	2.12
27.99	-0.962	1.691	0.729		27.99	5.062	-2.944	2.119
28	-0.965	1.694	0.729		28	5.065	-2.948	2.118
28.01	-0.968	1.697	0.73		28.01	5.068	-2.952	2.117
28.02	-0.97	1.701	0.73		28.02	5.071	-2.956	2.116
28.03	-0.973	1.704	0.731		28.03	5.074	-2.96	2.115
28.04	-0.976	1.707	0.731		28.04	5.078	-2.964	2.114
28.05	-0.979	1.71	0.732		28.05	5.081	-2.968	2.113
28.06	-0.981	1.713	0.732		28.06	5.084	-2.972	2.112
28.07	-0.984	1.716	0.732		28.07	5.087	-2.976	2.111
28.08	-0.987	1.72	0.733		28.08	5.09	-2.98	2.109
28.09	-0.99	1.723	0.733		28.09	5.093	-2.984	2.108
28.1	-0.993	1.726	0.734		28.1	5.096	-2.989	2.107
28.11	-0.995	1.729	0.734		28.11	5.099	-2.993	2.106
28.12	-0.998	1.733	0.735		28.12	5.102	-2.997	2.105
28.13	-1.001	1.736	0.735		28.13	5.105	-3.001	2.104
28.14	-1.004	1.739	0.735		28.14	5.109	-3.005	2.103
28.15	-1.007	1.743	0.736		28.15	5.112	-3.01	2.102
28.16	-1.01	1.746	0.736		28.16	5.115	-3.014	2.101
28.17	-1.013	1.749	0.737		28.17	5.118	-3.018	2.1
28.18	-1.016	1.753	0.737		28.18	5.121	-3.023	2.099
28.19	-1.019	1.756	0.737		28.19	5.125	-3.027	2.098
28.2	-1.022	1.759	0.738		28.2	5.128	-3.031	2.097
28.21	-1.025	1.763	0.738		28.21	5.131	-3.036	2.096
28.22	-1.028	1.766	0.739		28.22	5.135	-3.04	2.095
28.23	-1.031	1.77	0.739		28.23	5.138	-3.044	2.094
28.24	-1.034	1.773	0.74		28.24	5.141	-3.049	2.093
28.25	-1.037	1.777	0.74		28.25	5.145	-3.053	2.092
28.26	-1.04	1.78	0.74		28.26	5.148	-3.057	2.09
28.27	-1.043	1.784	0.741		28.27	5.151	-3.062	2.089
28.28	-1.046	1.787	0.741		28.28	5.155	-3.066	2.088
28.29	-1.049	1.791	0.742		28.29	5.158	-3.071	2.087
28.3	-1.052	1.794	0.742		28.3	5.162	-3.075	2.086
28.31	-1.055	1.798	0.743		28.31	5.165	-3.08	2.085
28.32	-1.059	1.802	0.743		28.32	5.168	-3.084	2.084
28.33	-1.062	1.805	0.743		28.33	5.172	-3.089	2.083
28.34	-1.065	1.809	0.744		28.34	5.175	-3.093	2.082
28.35	-1.068	1.812	0.744		28.35	5.179	-3.098	2.081
28.36	-1.071	1.816	0.745		28.36	5.182	-3.103	2.08
28.37	-1.075	1.82	0.745		28.37	5.186	-3.107	2.079
28.38	-1.078	1.823	0.745		28.38	5.19	-3.112	2.078
28.39	-1.081	1.827	0.746		28.39	5.193	-3.116	2.077
28.4	-1.085	1.831	0.746		28.4	5.197	-3.121	2.076
28.41	-1.088	1.835	0.747		28.41	5.2	-3.126	2.075
28.42	-1.091	1.838	0.747		28.42	5.204	-3.13	2.074
28.43	-1.095	1.842	0.748		28.43	5.208	-3.135	2.072
28.44	-1.098	1.846	0.748		28.44	5.211	-3.14	2.071
28.45	-1.101	1.85	0.748		28.45	5.215	-3.145	2.07
28.46	-1.105	1.854	0.749		28.46	5.219	-3.149	2.069
28.47	-1.108	1.858	0.749		28.47	5.222	-3.154	2.068
28.48	-1.112	1.861	0.75		28.48	5.226	-3.159	2.067
28.49	-1.115	1.865	0.75		28.49	5.23	-3.164	2.066

## Sheet: Panel_c
Row1_short						Row2_long						Row3_Total phase
FDC(540kV/cm)	H11_Neg_Delta_S(pi)	H11_Delta_tc_term(pi)	H19_Neg_Delta_S(pi)	H19_Delta_tc_term(pi)		FDC(540kV/cm)	H11_Neg_Delta_S(pi)	H11_Delta_tc_term(pi)	H19_Neg_Delta_S(pi)	H19_Delta_tc_term(pi)		FDC(540kV/cm)	H11_Delta_Phi_short(pi)	H11_Delta_Phi_long(pi)	H19_Delta_Phi_short(pi)	H19_Delta_Phi_long(pi)
0	0	0	0	0		0	0	0	0	0		0	0	0	0	0
0.224	-0.006	0.058	-0.037	0.136		0.224	0.917	-0.139	0.928	-0.27		0.224	0.052	0.777	0.099	0.658
0.316	-0.008	0.08	-0.052	0.189		0.316	1.296	-0.199	1.312	-0.386		0.316	0.072	1.097	0.137	0.927
0.387	-0.01	0.097	-0.064	0.23		0.387	1.588	-0.245	1.607	-0.474		0.387	0.087	1.343	0.166	1.133
0.447	-0.011	0.111	-0.074	0.264		0.447	1.833	-0.283	1.856	-0.549		0.447	0.1	1.55	0.191	1.307
0.5	-0.013	0.124	-0.082	0.295		0.5	2.05	-0.317	2.075	-0.615		0.5	0.111	1.733	0.212	1.46
0.548	-0.014	0.135	-0.09	0.322		0.548	2.246	-0.348	2.273	-0.674		0.548	0.121	1.898	0.232	1.599
0.592	-0.015	0.146	-0.098	0.347		0.592	2.426	-0.376	2.456	-0.729		0.592	0.131	2.049	0.25	1.726
0.632	-0.016	0.155	-0.104	0.371		0.632	2.593	-0.403	2.625	-0.78		0.632	0.139	2.191	0.266	1.845
0.671	-0.017	0.165	-0.111	0.393		0.671	2.751	-0.428	2.785	-0.828		0.671	0.147	2.323	0.282	1.956
0.707	-0.018	0.173	-0.117	0.413		0.707	2.9	-0.451	2.935	-0.874		0.707	0.155	2.449	0.297	2.062
0.742	-0.019	0.181	-0.122	0.433		0.742	3.041	-0.473	3.079	-0.917		0.742	0.163	2.568	0.311	2.162
0.775	-0.02	0.189	-0.128	0.452		0.775	3.177	-0.495	3.216	-0.958		0.775	0.17	2.682	0.324	2.257
0.806	-0.02	0.197	-0.133	0.47		0.806	3.307	-0.515	3.347	-0.998		0.806	0.176	2.792	0.337	2.349
0.837	-0.021	0.204	-0.138	0.488		0.837	3.432	-0.535	3.474	-1.036		0.837	0.183	2.897	0.35	2.438
0.866	-0.022	0.211	-0.143	0.505		0.866	3.552	-0.554	3.596	-1.073		0.866	0.189	2.999	0.362	2.523
0.894	-0.023	0.218	-0.148	0.521		0.894	3.669	-0.572	3.714	-1.109		0.894	0.195	3.097	0.373	2.605
0.922	-0.023	0.224	-0.152	0.537		0.922	3.782	-0.59	3.829	-1.144		0.922	0.201	3.192	0.385	2.685
0.949	-0.024	0.231	-0.157	0.552		0.949	3.892	-0.607	3.94	-1.177		0.949	0.207	3.285	0.395	2.763
0.975	-0.025	0.237	-0.161	0.567		0.975	3.999	-0.624	4.048	-1.21		0.975	0.212	3.375	0.406	2.838
1	-0.025	0.243	-0.165	0.582		1	4.103	-0.641	4.153	-1.242		1	0.218	3.462	0.416	2.911

## Sheet: Panel_d
Row1_H10_H18						Row2_H11_H19
FDC^2((540kV/cm)^2)	H10_short	H10_long	H18_short	H18_long		FDC^2((540kV/cm)^2)	H11_short	H11_long	H19_short	H19_long
0	0	0	0	0		0	1	1	1	1
0.05	0.005	0.897	0.021	0.759		0.05	0.993	0.117	0.976	0.263
0.1	0.01	0.966	0.04	0.994		0.1	0.987	0.023	0.954	0.013
0.15	0.015	0.701	0.058	0.938		0.15	0.981	0.263	0.933	0.043
0.2	0.02	0.376	0.076	0.742		0.2	0.976	0.578	0.913	0.215
0.25	0.025	0.129	0.094	0.506		0.25	0.97	0.834	0.893	0.438
0.3	0.029	0.011	0.111	0.289		0.3	0.964	0.974	0.873	0.653
0.35	0.034	0.019	0.128	0.126		0.35	0.959	0.994	0.854	0.826
0.4	0.039	0.128	0.145	0.029		0.4	0.953	0.913	0.835	0.942
0.45	0.043	0.298	0.161	0		0.45	0.947	0.764	0.816	0.995
0.5	0.048	0.493	0.178	0.031		0.5	0.942	0.58	0.798	0.991
0.55	0.052	0.68	0.194	0.11		0.55	0.936	0.394	0.78	0.937
0.6	0.057	0.835	0.209	0.224		0.6	0.931	0.229	0.762	0.845
0.65	0.061	0.942	0.225	0.357		0.65	0.925	0.103	0.745	0.728
0.7	0.066	0.995	0.24	0.497		0.7	0.92	0.026	0.727	0.597
0.75	0.07	0.992	0.256	0.633		0.75	0.914	0	0.71	0.464
0.8	0.075	0.941	0.271	0.755		0.8	0.909	0.023	0.694	0.338
0.85	0.079	0.849	0.285	0.856		0.85	0.904	0.088	0.677	0.225
0.9	0.084	0.73	0.3	0.932		0.9	0.898	0.187	0.661	0.133
0.95	0.088	0.594	0.314	0.98		0.95	0.893	0.308	0.645	0.063
1	0.092	0.454	0.328	0.999		1	0.888	0.441	0.63	0.019
